# Supplementary material for: Balancing accuracy and user satisfaction: the role of prompt engineering in AI-driven healthcare solutions
Source: Front Artif Intell. 2025 Feb 13;8:1517918. doi: 10.3389/frai.2025.1517918 (PMC11865202; doi:10.3389/frai.2025.1517918)
Supplement: Supplementary file 1 [file Data_Sheet_1.ZIP]

Archive with 6 entries (6 files):
- table S1-S5,S6/S6. ethic approval.pdf
- table S1-S5,S6/Table S1. English version of OSDI questionnaire.docx
- table S1-S5,S6/Table S2. Chinese version of OSDI questionnaire.docx
- table S1-S5,S6/Table S5. A case with each prompted query's generated inquiry.xlsx
- table S1-S5,S6/Tables S3 Part of the predicted answer results (with and without prompt) in Enlish.xlsx
- table S1-S5,S6/Tables S4 Part of the predicted answer results (with and without prompt) in Chinese.xlsx
