# Supplementary material for: Balancing accuracy and user satisfaction: the role of prompt engineering in AI-driven healthcare solutions
Source: Front Artif Intell. 2025 Feb 13;8:1517918. doi: 10.3389/frai.2025.1517918 (PMC11865202; doi:10.3389/frai.2025.1517918)
Supplement: Supplementary file 1 [file Data_Sheet_1.ZIP › table S1-S5,S6/Table S5. A case with each prompted query's generated inquiry.xlsx]

## Sheet: Sheet1
steps	question	answer
1	My eyes have been afraid of light recently. I always have eye discomfort when I read. My eyes have been afraid of light recently. I will have eye discomfort about half the time when I encounter the wind. How soon should I seek medical attention?	Experiencing light sensitivity (photophobia) and eye discomfort during activities like reading, along with a heightened sensitivity to wind, may indicate underlying eye issues. Given these symptoms, it's advisable to seek medical attention promptly. The presence of photophobia, especially when coupled with other discomfort, can be associated with various eye conditions, such as dry eye syndrome, …
steps	question	answer
1	“I hope you can play the role of a dry eye doctor, search for triggers, and propose reasonable treatment methods for dry eye disease (DED), including conventional therapy, safe medication, daily care, herbal therapy, and other natural therapies. When providing advice, please consider the patient's age, lifestyle, and medical history. Please consider the patient's age, lifestyle, and medical histo…	Certainly, managing dry eye disease (DED) involves a multifaceted approach, considering various factors such as age, lifestyle, and medical history. Here are some general suggestions for triggers, conventional therapy, safe medication, daily care, herbal therapy, and other natural therapies: 1. Identifying Triggers: - Environmental Factors: Advise the patient to identify and minimize exposure to …
2	My eyes have been afraid of light recently. I always have eye discomfort when I read. My eyes have been afraid of light recently. I will have eye discomfort about half the time when I encounter the wind. what are the possible causes?”	The symptoms you've described—light sensitivity (photophobia), eye discomfort during reading, and sensitivity to wind—can be associated with various eye conditions. It's important to note that these symptoms could be caused by one or a combination of factors. Here are some potential causes: 1. Dry Eye Syndrome (DES): - Dry eyes can lead to discomfort, sensitivity to light, and irritation, especia…
3	“What of these is most likely?”	Determining the most likely cause for your specific symptoms requires a comprehensive eye examination by an eye care professional. However, based on the symptoms you've described—light sensitivity, discomfort during reading, and sensitivity to wind—dry eye syndrome (DES) is a potential common culprit. Dry eye syndrome occurs when the eyes do not produce enough quality tears or when tears evaporat…
4	“What kind of eye disease do you think I possible have?”	I am not a doctor, and I cannot provide a diagnosis. The symptoms you've described—light sensitivity, discomfort during reading, and sensitivity to wind—can be associated with various eye conditions. It's essential to consult with an eye care professional for a thorough examination and accurate diagnosis. Possible conditions that may contribute to your symptoms include: 1. Dry Eye Syndrome (DES):…
5	“What of this disease is most likely?”	Determining the most likely eye condition without a thorough examination by an eye care professional is challenging. However, based on the symptoms you've described—light sensitivity, discomfort during reading, and sensitivity to wind—Dry Eye Syndrome (DES) seems to be a common possibility. Dry Eye Syndrome is characterized by insufficient tear production or poor tear quality, leading to symptoms…
6	"My eyes have been afraid of light recently. I always have eye discomfort when I read. My eyes have been afraid of light recently. I will have eye discomfort about half the time when I encounter the wind. Is it possible to get worse and how?”	I am not a doctor, but I can provide some general information. If you're experiencing persistent symptoms such as light sensitivity, eye discomfort during reading, and sensitivity to wind, it's essential to consult with an eye care professional for a comprehensive evaluation. Only an eye care professional can provide a precise diagnosis and appropriate guidance based on your specific situation. I…
7	“Is it possible to get better itself?”	While some eye discomfort and sensitivity to light may improve on their own, it's important to note that persistent or worsening symptoms should not be ignored. The improvement or resolution of symptoms can depend on the underlying cause. Here are a few reasons why symptoms might improve on their own: 1. Temporary Irritants: If the discomfort is caused by temporary irritants such as dust, smoke, …
8	“Under what condition that I must see an eye doctor? “	While I am not a doctor, there are several signs and symptoms that suggest you should see an eye care professional, such as an optometrist or ophthalmologist. Here are some conditions and symptoms that warrant a visit to an eye doctor: 1. Changes in Vision: - Blurred vision - Double vision - Difficulty focusing on objects 2. Eye Pain or Discomfort: - Persistent eye pain - Feeling of pressure or f…
9	“My eyes have been afraid of light recently. I always have eye discomfort when I read. My eyes have been afraid of light recently. I will have eye discomfort about half the time when I encounter the wind. How soon should I seek medical attention? “	Given the symptoms you've described—light sensitivity, eye discomfort during reading, and sensitivity to wind—it's advisable to seek medical attention promptly. While I am not a doctor, these symptoms can be indicative of various eye conditions, including dry eye syndrome, allergies, or other underlying issues. Here are some considerations for seeking medical attention: 1. Persistent Symptoms: If…
