# Supplementary material for: Balancing accuracy and user satisfaction: the role of prompt engineering in AI-driven healthcare solutions
Source: Front Artif Intell. 2025 Feb 13;8:1517918. doi: 10.3389/frai.2025.1517918 (PMC11865202; doi:10.3389/frai.2025.1517918)
Supplement: Supplementary file 1 [file Data_Sheet_1.ZIP › table S1-S5,S6/Tables S3 Part of the predicted answer results (with and without prompt) in Enlish.xlsx]

## Sheet: result_cn_1
	question	labeled_urgency_level	answer	urgent_level_prediction_without_prompt	measurement_urgent_level_prediction_without_prompt	urgent_level_prediction_with_prompt	measurement_urgent_level_prediction_with_prompt
0	我最近眼睛一直畏光。我应该多久就医？	urgency	如果您的眼睛一直畏光，建议尽快就医，以便确诊和治疗潜在的问题。眼睛畏光可能是多种原因引起的，例如角膜炎、结膜炎、干眼症等，这些疾病需要得到及时的治疗，以避免病情进一步恶化。在等待就医的过程中，您可以采取一些措施来缓解症状，例如：1. 避免长时间盯着电脑屏幕或手机屏幕，以免加重眼睛疲劳和不适感。2. 尽量避免直接面对强光，可以佩戴墨镜或遮阳帽等防护用品。3. 保持眼部清洁，避免用手揉眼睛，以免细菌感染。4. 如果伴有眼部分泌物增多、红肿、疼痛等症状，可以使用医生开具的眼药水或药膏来缓解症状。总之，如果您的眼睛一直畏光，建议尽快就医，以便得到专业的诊断和治疗。同时，在日常生活中，也要注意保护眼睛，避免长时间用眼和不良习惯对眼睛造成损伤。	urgency	1	urgency	1
1	我在阅读时一直会出现眼睛不适。我应该多久就医？	urgency	如果您在阅读时一直出现眼睛不适，建议尽快就医，以便确诊和治疗潜在的眼睛问题。眼睛不适可能由多种因素引起，如视力疲劳、眼睛屈光不正（近视、远视、散光等）、局部炎症性疾病（如结膜炎、角膜炎等）以及外界理化因素刺激等。这些问题都可能导致眼睛疼痛、充血、水肿等症状。在就医前，您可以尝试改变用眼习惯，如减少长时间连续阅读、保持适当的阅读距离和角度、定期休息眼睛等，以减轻视力疲劳。同时，注意眼部卫生，避免用手揉眼等不良习惯，以预防眼部感染。就医时，眼科医生会对您的眼睛进行详细的检查，包括验光、检查眼底等，以确定眼睛不适的原因。根据诊断结果，医生可能会为您开具相应的眼药水或其他治疗药物，或者建议您佩戴眼镜等。总之，如果眼睛不适症状持续存在或加重，建议及时就医，以便得到专业的诊断和治疗。	urgency	1	urgency	1
2	我在遇到风时一定会出现眼睛不适。我应该多久就医？	urgency	遇到风时出现眼睛不适，可能是由于多种原因引起的，比如结膜炎、干眼症、角膜炎等。这些眼部疾病都可能在遇到风时导致眼睛出现不适症状。关于应该多久就医的问题，实际上取决于你的不适症状的严重程度和持续时间。如果你的眼睛不适症状比较轻微，并且只是偶尔出现，那么可以先尝试一些自我缓解的方法，比如使用人工泪液、避免长时间使用电子设备等。然而，如果你的眼睛不适症状比较严重，或者持续时间较长，那么建议尽快就医。眼科医生可以通过专业的检查，确定你的眼睛不适的具体原因，并给出相应的治疗建议。此外，如果你的眼睛不适症状与特定的环境因素（比如风）有关，那么也建议尽快就医。因为这可能意味着你的眼睛对某种环境因素特别敏感，需要特别的治疗和护理。总之，对于眼睛不适症状，建议根据症状的严重程度和持续时间来决定是否就医。如果症状严重或持续时间长，建议尽快就医，以便得到及时的治疗和护理。	urgency	1	urgency	1
3	我最近眼睛一直畏光。我在阅读时一直会出现眼睛不适。我应该多久就医？	urgency	如果你的眼睛一直畏光，并且在阅读时出现不适感，我建议你尽快就医，以获取专业的眼科医生的评估和建议。眼睛畏光和阅读时的不适可能是多种眼部问题的症状，例如干眼症、角膜炎、结膜炎、眼部疲劳等。这些问题需要专业的医生进行诊断，以确定具体的病因，并提供相应的治疗方案。在等待就医期间，你可以尝试以下措施来缓解症状：1. 避免长时间连续用眼：适当休息，每隔一段时间远离阅读材料或电子屏幕，让眼睛得到放松。2. 调整阅读环境：确保阅读环境的光线适中，避免过强或过弱的光线刺激眼睛。3. 使用护眼用品：可以考虑使用护眼滴眼液来缓解眼部干涩和不适感。但是，这些措施只是暂时的缓解方法，并不能解决根本问题。因此，尽快就医是非常重要的，以便得到专业的诊断和治疗建议。总之，如果你的眼睛一直畏光并在阅读时出现不适，我建议你尽快就医，咨询专业的眼科医生，以获取准确的诊断和适当的治疗。	urgency	1	urgency	1
4	我最近眼睛一直畏光。我在遇到风时一定会出现眼睛不适。我应该多久就医？	urgency	如果你的眼睛一直畏光并且在遇到风时出现不适，这可能是眼部问题的症状，如干眼症、结膜炎或其他眼部疾病。这些情况下，建议尽快就医以获取专业的诊断和治疗建议。拖延就医可能会使症状恶化或导致更严重的眼部问题。眼科医生能够评估你的症状、进行必要的检查，并为你提供适当的治疗方案。因此，我建议你尽快预约眼科医生的就诊。在等待就诊期间，你可以尝试避免长时间暴露在强光下，使用防风眼镜或太阳镜来减轻不适感，并保持眼部清洁和湿润。总之，尽早就医是解决眼部问题的关键，以确保你的眼睛健康并得到适当的护理。	urgency	1	urgency	1
5	我最近眼睛一直畏光。我在阅读时一直会出现眼睛不适。我最近眼睛一直畏光。我在遇到风时一定会出现眼睛不适。我应该多久就医？	urgency	考虑到您的眼睛持续畏光，并且在阅读和遇到风时都会出现不适，这可能是眼睛健康出现问题的信号。畏光和眼部不适可能与多种眼部疾病有关，例如干眼症、角膜炎、结膜炎等。这些情况下，眼睛可能变得更加敏感，容易受到外界刺激的影响。对于您提到的症状，建议尽快就医，以便确诊并采取相应的治疗措施。眼科医生能够通过专业的检查，确定您眼睛不适的具体原因，并为您提供针对性的治疗建议。在等待就医期间，您可以尝试采取一些措施来缓解眼部不适，例如：1. 避免长时间连续用眼，尤其是进行近距离的阅读或使用电子设备。2. 使用人工泪液来滋润眼睛，缓解干眼症状。3. 外出时佩戴太阳镜或防风镜，以减少风、光等外界刺激对眼睛的影响。总之，尽快就医是解决您当前眼部问题的关键。通过专业的诊断和治疗，您有望恢复眼睛的健康和舒适。	urgency	1	urgency	1
6	我在遇到风时大部分时间会出现眼睛不适。我应该多久就医？	urgency	遇到风时眼睛不适可能与多种眼部问题有关，如干眼症、结膜炎、角膜炎等。这些问题可能导致眼睛在受到风的刺激时感到不适、疼痛、流泪等症状。如果你发现自己在遇到风时大部分时间都会出现眼睛不适，建议尽快就医。眼科医生可以对你的眼睛进行详细的检查，确定不适的原因，并为你提供合适的治疗方案。在等待就医期间，你可以尝试采取一些措施来缓解眼部不适，如：1. 避免长时间暴露在风中，如需外出可以佩戴防风眼镜。2. 保持室内空气湿度适中，避免空气过于干燥。3. 注意眼部卫生，避免用手揉眼睛。4. 如果眼睛干涩，可以尝试使用人工泪液来缓解症状。总之，如果你遇到风时眼睛不适，应该尽快就医寻求专业的眼科医生的帮助，以确定病因并采取适当的治疗措施。同时，在日常生活中注意保护眼睛，避免眼部问题的发生。	urgency	1	urgency	1
7	我最近眼睛一直畏光。我在遇到风时大部分时间会出现眼睛不适。我应该多久就医？	urgency	如果你的眼睛一直畏光并且在遇到风时经常感到不适，这可能是眼睛出现了一些问题的信号。虽然这些症状可能由多种原因引起，如干眼症、结膜炎、角膜炎等，但最好的做法是尽快就医，以便得到准确的诊断和适当的治疗。眼科医生可以通过详细的眼部检查来确定问题的根源，并为你提供个性化的治疗建议。因此，建议你尽快预约一位眼科医生进行检查。在等待就医期间，你可以尝试避免长时间暴露在强光下，使用防风眼镜或太阳镜来减轻不适，并保持眼部清洁和湿润。总之，对于眼睛的不适症状，及时就医是非常重要的。不要忽视这些症状，以免病情加重影响视力健康。	urgency	1	urgency	1
8	我最近眼睛一直畏光。我在阅读时一直会出现眼睛不适。我最近眼睛一直畏光。我在遇到风时大部分时间会出现眼睛不适。我应该多久就医？	urgency	您提到眼睛畏光，并且在阅读和遇到风时都会出现不适。这些症状可能与多种眼部问题有关，如干眼症、角膜炎、结膜炎等。这些问题需要专业的眼科医生进行诊断和治疗。考虑到您的症状已经持续了一段时间，并且似乎对日常生活产生了一定的影响，我建议您尽快就医。拖延就医可能会使问题恶化，甚至可能导致更严重的眼部问题。您可以选择去当地的眼科诊所或医院进行检查。在就医前，您可以记录下自己的症状、持续时间以及任何可能使症状加剧的因素，这些信息将有助于医生更准确地诊断您的问题。总的来说，我建议您尽快就医，以便得到专业的诊断和治疗，从而缓解眼部不适，保护您的视力健康。	urgency	1	urgency	1
9	我在遇到风时经常会出现眼睛不适。我应该多久就医？	urgency	遇到风时眼睛不适可能由多种因素引起，比如干眼症、结膜炎或者其他眼部疾病。这种不适的频繁程度和严重程度，以及你的整体健康状况，都会影响你是否需要就医以及多久就医一次。如果这种情况只是偶尔发生，且不适感在短时间内能自行缓解，那么可能不需要立即就医。然而，如果这种情况经常发生，或者不适感持续存在，严重影响到你的日常生活，那么建议你尽快就医。另外，如果你的眼睛在遇风后出现红肿、流泪、疼痛等严重症状，或者你有其他全身性疾病（如自身免疫性疾病），也应该尽快寻求医生的帮助。总的来说，你应该根据自己的具体情况来决定是否需要就医以及多久就医一次。如果你对自己的情况不确定，或者担心可能存在眼部疾病，那么最好是尽快咨询眼科医生，他们可以根据你的症状和体征给出专业的建议和治疗方案。	urgency	1	urgency	1
10	我最近眼睛一直畏光。我在遇到风时经常会出现眼睛不适。我应该多久就医？	urgency	如果你的眼睛一直畏光，并且在遇到风时经常出现不适，建议你尽快就医。眼睛畏光和不适可能是多种眼部问题的症状，包括干眼症、结膜炎、角膜炎等。这些问题如果不及时治疗，可能会导致症状加重，甚至影响到视力。眼科医生可以通过详细的检查和诊断，确定你眼睛不适的具体原因，并给出相应的治疗建议。在治疗期间，你可能需要避免一些刺激因素，如强光、风、烟雾等，以帮助眼睛恢复健康。因此，建议你尽快预约眼科医生进行检查和治疗。在等待就医期间，你可以尝试使用人工泪液等缓解眼部不适的产品，但最好在医生的建议下使用。同时，注意保持眼部卫生，避免揉眼等不良习惯，以免加重症状。总之，眼睛畏光和不适可能是眼部问题的信号，需要及时就医。通过专业的检查和治疗，你可以恢复眼睛的健康，避免更严重的后果。	urgency	1	urgency	1
11	我最近眼睛一直畏光。我在阅读时一直会出现眼睛不适。我最近眼睛一直畏光。我在遇到风时经常会出现眼睛不适。我应该多久就医？	urgency	首先，您提到眼睛一直畏光，并且在阅读和遇到风时都会出现眼睛不适。这些症状可能是多种眼部问题的表现，如角膜炎、干眼症或其他眼表疾病。由于这些问题可能会影响到您的日常生活质量，甚至有可能逐渐加重，因此建议您尽快就医。1. 畏光（Photophobia）：这可能是眼睛对外界光线过于敏感的症状，可能与角膜炎、虹膜炎或其他眼部炎症有关。这些炎症如果不及时治疗，可能会导致更严重的并发症。2. 阅读时眼睛不适：这可能与长时间近距离用眼导致的视疲劳或干眼症有关。干眼症在现代生活中非常常见，长时间使用电子设备、空调环境等都可能加重症状。3. 遇风时眼睛不适：这可能是眼表敏感或干眼症的另一个表现。风可能会加速泪液的蒸发，从而加重干眼症状。综上所述，您的眼睛可能存在多种问题，这些问题可能会相互影响，导致症状加重。因此，建议您尽快就医，以便眼科医生能够对您的眼睛进行全面检查，确诊问题所在，并制定合适的治疗方案。…	urgency	1	urgency	1
12	我在遇到风时约一半时间会出现眼睛不适。我应该多久就医？	urgency	遇到风时眼睛不适可能与多种眼部问题有关，如干眼症、结膜炎或其他敏感性反应。一半的时间都出现这种症状，说明情况已经相当频繁，这可能会影响到你的日常生活质量。考虑到这种不适的频率，建议尽快就医。眼科医生能够对你的眼睛进行详细的检查，确定具体的原因，并提供相应的治疗建议。如果长时间忽视这种不适，可能会导致症状加重或引发其他并发症。在等待就医期间，你可以尝试一些自我缓解的方法，如避免长时间暴露在风中，外出时佩戴防护眼镜，以及使用人工泪液来缓解症状。但请记住，这些方法只是暂时的缓解措施，最终还需要医生的专业诊断和治疗。综上所述，鉴于你的症状出现频率较高，建议尽快安排时间前往眼科就诊，以便得到及时、专业的治疗。	urgency	1	urgency	1
13	我最近眼睛一直畏光。我在遇到风时约一半时间会出现眼睛不适。我应该多久就医？	urgency	眼睛畏光和遇到风时眼睛不适可能是眼部问题的症状，这些问题可能包括干眼症、结膜炎、角膜炎或其他眼部疾病。为了确保眼睛的健康，并防止任何潜在的问题恶化，建议尽快就医。眼科医生能够进行全面的眼部检查，确定导致这些症状的具体原因，并为你提供适当的治疗建议。在治疗期间，遵循医生的指示，正确使用处方药物（如果有的话），并避免任何可能加重症状的活动或环境因素。此外，你还可以采取一些措施来缓解眼部不适，例如：1. 避免长时间盯着屏幕，定期休息眼睛。2. 使用人工泪液来保持眼部湿润。3. 佩戴防风眼镜或太阳镜来保护眼睛免受风和强光的刺激。总之，尽快就医是明智的选择，以便及时诊断和治疗任何潜在的眼部问题。不要忽视这些症状，因为眼睛的健康非常重要。	urgency	1	urgency	1
14	我最近眼睛一直畏光。我在阅读时一直会出现眼睛不适。我最近眼睛一直畏光。我在遇到风时约一半时间会出现眼睛不适。我应该多久就医？	urgency	眼睛畏光和在阅读、遇风时出现不适，可能是多种眼部问题的症状。这些问题可能包括干眼症、结膜炎、角膜炎或其他眼部疾病。考虑到这些症状对您的日常生活产生了影响，建议尽快就医。具体来说，您可以在出现这些症状的一两周内就预约眼科医生进行检查。及时的医疗干预不仅可以减轻您当前的不适，还可以防止潜在问题的进一步恶化。在等待就医期间，您可以尝试一些自我护理的方法来缓解症状，例如：避免长时间连续用眼、定时休息、使用人工泪液（如果怀疑是干眼症的话）、避免直接用手揉眼等。但请注意，这些建议不能替代专业医疗意见，如有疑虑或症状加重，请尽快就医。	urgency	1	urgency	1
15	我最近眼睛偶尔畏光。我应该多久就医？	urgency	如果您的眼睛偶尔畏光，这可能表示您的眼睛正在经历某种不适或问题。虽然每个人的情况都可能不同，但通常建议尽快就医，以便及时诊断和治疗潜在的问题。畏光可能是由多种原因引起的，包括眼部感染、干眼症、角膜炎、结膜炎、虹膜炎等。这些问题如果不及时治疗，可能会导致更严重的症状或并发症。如果您只是偶尔畏光，并且没有其他症状，如疼痛、红肿、流泪等，那么您可以先观察一段时间，看看症状是否会自行缓解。但是，如果症状持续存在或加重，或者您出现其他症状，那么建议您尽快就医。就医时，最好选择一个专业的眼科医生进行诊断和治疗。医生将会对您进行详细的眼部检查，确定畏光的原因，并为您制定个性化的治疗方案。总之，如果您的眼睛偶尔畏光，最好先观察一段时间，看看症状是否会自行缓解。如果症状持续存在或加重，或者出现其他症状，那么请尽快就医，以便及时诊断和治疗潜在的问题。	urgency	0	urgency	1
16	我在阅读时偶尔会出现眼睛不适。我应该多久就医？	urgency	阅读时偶尔出现眼睛不适可能与多种因素有关，如长时间连续阅读、光线不足、书籍或屏幕距离过近、视力问题等。对于这种情况，你可以首先尝试一些自我调整的方法来缓解不适，如：1. 每隔一段时间休息一下眼睛，进行远眺或做眼保健操。2. 确保阅读环境的光线充足且均匀。3. 调整书籍或屏幕与眼睛的距离，保持适当的阅读姿势。如果经过自我调整后，眼睛不适的症状仍然持续或加重，建议你尽快就医。具体来说，如果出现以下情况，应及时就医：1. 眼睛持续疼痛、发红、流泪或有异物感。2. 视力明显下降或出现双影、模糊等现象。3. 频繁出现头痛、恶心等与眼睛不适相关的全身症状。在就医时，可以选择眼科专科医院或综合医院的眼科门诊，向医生详细描述你的症状、阅读习惯以及任何可能的诱因。医生会根据你的情况进行相应的检查，如视力测试、眼压检查等，以明确诊断并给出相应的治疗建议。	urgency	0	urgency	1
17	我在遇到风时偶尔会出现眼睛不适。我应该多久就医？	urgency	在遇到风时偶尔出现眼睛不适，可能是由于多种原因引起的，比如结膜炎、干眼症或者是对风中的某些物质过敏等。为了确定具体原因并获得适当的治疗，建议尽快就医。具体来说，如果你发现这种情况持续存在或者症状有所加重，比如眼睛疼痛、发红、流泪等，那么应该尽快去看眼科医生。医生会通过详细的检查和诊断，确定你的眼睛不适的原因，并给出相应的治疗建议。此外，即使你的眼睛不适症状并不严重，也建议定期进行眼科检查，以确保眼睛的健康状况。因为一些潜在的眼部疾病在早期是没有明显症状的，如果不进行专业的检查，很难及时发现问题。总之，关注眼睛的健康非常重要，所以在遇到风时眼睛不适的情况下，建议尽快就医并进行专业的检查和治疗。同时，也要注意保护眼睛，避免长时间暴露在风中或者其他有害的环境中。	urgency	0	urgency	1
18	我最近眼睛偶尔畏光。我在阅读时偶尔会出现眼睛不适。我应该多久就医？	urgency	眼睛畏光和在阅读时偶尔出现的不适，可能由多种因素引起，如眼睛疲劳、干眼症、角膜炎等。这些都是需要及时关注的问题，以防止症状进一步加重或引发其他更严重的眼部问题。对于你提到的这种情况，建议尽快就医。眼科医生可以通过专业的检查，确定具体的原因，并给出相应的治疗建议。在等待就医期间，你可以尝试一些自我缓解的方法，如避免长时间连续使用眼睛、保持足够的睡眠时间、使用人工泪液等，以减轻眼部不适。另外，需要强调的是，眼睛的健康非常重要，因此在做决定之前要确保充分了解所有可能的风险和后果。如果你有其他关于眼睛健康或眼部护理的问题，也可以随时向医生咨询，他们会给出更专业的建议。总之，对于眼睛畏光和阅读时的不适，应该尽快就医，以便得到及时的诊断和治疗。同时，也要注意日常的眼部保健，以预防类似问题的再次发生。	urgency	0	urgency	1
19	我最近眼睛偶尔畏光。我在遇到风时偶尔会出现眼睛不适。我应该多久就医？	urgency	眼睛畏光和遇风不适可能是多种眼部问题的症状，包括干眼症、结膜炎、角膜炎等。这些问题需要专业的眼科医生进行诊断和治疗。建议您尽快就医，最好是在出现症状后的一到两天内就去看眼科医生。及时的诊断和治疗可以帮助您更快地缓解不适，避免病情恶化。在等待就医期间，您可以尝试以下措施来缓解症状：1. 避免长时间使用电子设备，因为屏幕辐射和长时间注视可能会加重眼部不适。2. 保持室内空气湿润，可以使用加湿器或在室内放置水盆等。3. 外出时佩戴太阳镜或防风镜，以减少眼部受到的刺激。4. 不要揉眼睛，以免加重炎症或感染。总之，尽快就医是最好的选择，同时在就医前可以采取一些措施来缓解症状。希望您能早日康复！	urgency	0	urgency	1
20	我最近眼睛偶尔畏光。我在阅读时偶尔会出现眼睛不适。我最近眼睛偶尔畏光。我在遇到风时偶尔会出现眼睛不适。我应该多久就医？	urgency	眼睛畏光和在阅读、遇风时出现不适，可能是多种眼部问题的症状。这些问题可能包括干眼症、结膜炎、角膜炎或其他更严重的眼部疾病。鉴于这些症状，建议您尽快就医进行专业的眼科检查。1. 干眼症：这是眼睛不能产生足够的泪液或泪液质量不佳导致的。干眼症患者可能会感到眼睛干涩、有异物感，且对光线敏感。2. 结膜炎：这是结膜（覆盖眼球和眼睑内侧的透明薄膜）的炎症。结膜炎可能导致眼睛发红、流泪、分泌物增多以及对光线敏感。3. 角膜炎：这是角膜（眼球前部的透明组织）的炎症。角膜炎可能导致眼睛疼痛、发红、对光线非常敏感以及视力下降。在等待就医期间，您可以尝试以下措施来缓解症状：* 避免长时间连续使用电子设备，因为屏幕发出的蓝光可能加重眼睛不适。* 使用人工泪液来滋润眼睛。* 外出时佩戴太阳镜以减少光线对眼睛的刺激。* 避免揉眼睛，因为这可能会加重炎症。请务必尽快预约眼科医生进行检查，以便确诊并得到适当的治疗。眼…	urgency	0	urgency	1
21	我最近眼睛从未畏光。我应该多久就医？	urgency	眼睛畏光通常是一种症状，可能由多种原因引起，例如角膜炎、结膜炎、干眼症等。然而，您提到最近眼睛从未畏光，这似乎表明您的眼睛在这方面没有出现问题。如果您的眼睛感觉舒适，没有其他不适症状，如疼痛、瘙痒、发红、流泪或视力下降等，那么通常不需要因为未畏光而特地就医。然而，定期的眼部检查对于维护眼睛健康仍然很重要。如果您没有特定的眼部问题或症状，一般建议每隔一到两年进行一次全面的眼部检查。这有助于及早发现并处理潜在的眼部疾病。当然，如果您在任何时候出现眼部不适、疼痛、视力变化或其他令人担忧的症状，应该尽快就医，以便及时诊断和治疗。总之，如果您的眼睛从未畏光且没有其他不适症状，那么您可以按照常规建议进行定期的眼部检查。如有任何疑虑或症状出现，请及时就医。	urgency	0	urgency	1
22	我在阅读时从未会出现眼睛不适。我应该多久就医？	urgency	如果您在阅读时从未出现眼睛不适，这通常是一个好兆头，表明您的眼睛健康状况良好。然而，即使没有明显的症状，定期进行眼科检查也是一个好主意，因为某些潜在的眼睛问题在早期是没有明显症状的。通常建议的眼科检查频率因年龄、健康状况和家族史等因素而异。一般来说：1. 对于儿童和青少年，建议在他们开始上学之前或上学后的早期阶段进行首次眼科检查。此后，根据眼科医生的建议进行定期检查，以确保视力正常发展并监测任何潜在问题。2. 对于成年人，如果您没有眼睛问题的症状或风险因素，一般建议每1-2年进行一次眼科检查。这有助于及早发现和治疗一些常见的眼睛疾病，如青光眼、白内障和糖尿病视网膜病变等。3. 对于老年人，建议增加眼科检查的频率，因为老年人患眼疾的风险相对较高。根据个体情况和医生的建议，可能每年或每两年进行一次检查。此外，如果您有特定的眼睛健康问题家族史、长期佩戴隐形眼镜、患有某些全身性疾病（如糖尿病）或…	urgency	0	urgency	1
23	我在遇到风时从未会出现眼睛不适。我应该多久就医？	urgency	如果您在遇到风时从未出现眼睛不适，这通常是一个好迹象，表明您的眼睛可能没有出现一些常见的与风有关的问题，比如干眼症或结膜炎。然而，定期的眼部检查仍然很重要，以确保您的眼睛健康，并及早发现任何可能的问题。一般来说，如果您没有遇到任何视力问题或眼部不适，建议至少每两年进行一次全面的眼部检查。但如果您有特定的眼部疾病家族史，或者您的年龄、生活方式或其他健康因素增加了患眼部疾病的风险，医生可能会建议您更频繁地进行检查。如果您开始遇到任何视力问题，如模糊、双影、光敏感、看到闪光或漂浮物等，或者出现眼部疼痛、红肿、流泪、干涩、瘙痒等不适，应尽快就医。此外，保护眼睛免受风和其他环境因素的伤害也很重要。当您在户外时，可以考虑佩戴太阳镜或防风镜来减少风对眼睛的刺激。	urgency	0	urgency	1
24	我最近眼睛从未畏光。我在阅读时从未会出现眼睛不适。我应该多久就医？	urgency	首先，眼睛不畏光，阅读时也没有不适感，这是一个积极的信号，说明你的眼睛目前处于相对健康的状态。然而，定期的眼部检查仍然非常重要，因为有些眼部问题在早期是没有明显症状的。关于应该多久就医进行一次眼部检查，这取决于多个因素，包括你的年龄、健康状况、家族病史等。一般来说，以下是一些建议的参考频率：* 对于儿童和青少年，建议在出生后、3个月、6个月、1岁时进行眼部检查，之后每年检查一次，直到进入学龄期。学龄期儿童可以每两年检查一次，如果有近视等问题，则可能需要每年检查。* 对于成年人，如果你没有眼部疾病的症状或风险因素，每两年进行一次眼部检查是一个合理的选择。然而，如果你有糖尿病、高血压等全身性疾病，或者家族中有眼部疾病的病史，你可能需要更频繁的检查。* 对于老年人，建议每年进行一次眼部检查，以监测与年龄相关的眼部问题，如白内障、青光眼和黄斑变性等。此外，如果你在任何时候出现视力下降、视物模糊、…	urgency	0	urgency	1
25	我最近眼睛从未畏光。我在遇到风时从未会出现眼睛不适。我应该多久就医？	urgency	首先，从您给出的信息来看，您提到眼睛最近并未畏光，并且在遇到风时也未出现不适。这些迹象初步表明您的眼睛目前可能处于相对健康的状态。然而，眼睛的健康非常重要，因此定期的眼部检查是很有必要的。即便您目前没有明显的不适症状，也建议您每年至少进行一次全面的眼部检查。这样的检查可以帮助您及时发现并预防潜在的眼部问题，如近视、远视、散光、白内障等。当然，如果您在日常生活中突然出现了视力下降、眼睛疼痛、红肿、流泪、异物感等任何不适症状，那么您应该尽快就医，以便及时得到专业的诊断和治疗。总的来说，即便您目前眼睛感觉良好，也建议您保持每年一次的眼部检查习惯。如有任何不适，应立即就医。	urgency	0	urgency	1
26	我最近眼睛从未畏光。我在阅读时从未会出现眼睛不适。我最近眼睛从未畏光。我在遇到风时从未会出现眼睛不适。我应该多久就医？	urgency	首先，我们来分析文本中的信息来尝试回答你应该多久就医：1. **无畏光症状**：你提到自己最近眼睛从未畏光。畏光是许多眼部问题的常见症状，如角膜炎、结膜炎等。无畏光通常是一个好兆头，表明你的眼睛可能没有受到某些类型的刺激或伤害。2. **阅读时眼睛舒适**：你在阅读时从未出现眼睛不适。这是一个积极的信号，因为长时间的阅读往往会导致眼睛疲劳或不适，特别是对于那些有视力问题或眼部疾病的人。3. **遇风无不适**：你还提到自己在遇到风时从未出现眼睛不适。这同样是一个好的迹象，因为风中的微粒或刺激物有时会导致眼睛不适。综上所述，你提供的所有信息都表明你的眼睛目前处于良好状态，并没有出现常见的不适症状。然而，即使没有明显的症状，定期的眼部检查也是非常重要的。眼部检查可以及早发现潜在的视力问题或眼部疾病，避免病情恶化。建议：* 如果你目前没有任何眼部不适或问题，并且年龄在18-60岁之间，通常建议…	urgency	0	urgency	1
27	我最近眼睛大部分时间畏光。我应该多久就医？	urgency	如果你的眼睛大部分时间都畏光，建议你尽快就医，以便确诊和治疗潜在的问题。眼睛畏光可能是由多种原因引起的，包括角膜炎、结膜炎、干眼症、青光眼等眼部疾病，也可能是其他系统性疾病的表现。这些疾病如果不及时治疗，可能会导致视力下降、眼部不适、感染扩散等严重后果。在就医前，你可以注意以下几点：1. 避免长时间盯着电脑屏幕或手机屏幕，尤其是在光线不足或过度明亮的环境下。2. 尽量避免揉眼睛，以免加重眼部不适。3. 如果佩戴隐形眼镜，可以暂时停戴，并换戴框架眼镜。4. 保持眼部清洁，避免使用过期或不适合自己的眼部化妆品。就医时，医生会根据你的症状和体征进行相应的检查和诊断，并给出相应的治疗方案。如果需要进一步治疗或手术，医生也会给出相应的建议和安排。总之，如果你的眼睛大部分时间都畏光，应该尽快就医，以便得到及时的治疗和保护你的视力健康。	urgency	1	urgency	1
28	我在阅读时大部分时间会出现眼睛不适。我应该多久就医？	urgency	在阅读时经常出现眼睛不适是一个需要关注的问题。不适可能由多种因素引起，包括视力疲劳、眼睛屈光不正（如近视、远视、散光）或眼部炎症等。这些问题都可能对您的眼睛健康产生长期影响，因此建议及时就医。具体来说，如果您在阅读时经常感到眼睛不适，建议尽快就医进行眼科检查。眼科医生可以对您的眼睛进行全面的检查，包括验光、检查眼底等，以确定不适的原因。一旦确诊，医生可以为您提供适当的治疗建议，如佩戴眼镜、改变用眼习惯或使用眼药水等。在等待就医期间，您可以尝试采取一些措施来缓解眼睛不适，如：1. 休息眼睛：每阅读一段时间，就停下来休息眼睛，眺望远处或做眼保健操。2. 调整阅读环境：确保阅读环境的光线适宜，避免过强或过弱的光线。3. 保持正确的阅读姿势：避免长时间低头或过度靠近书本。总之，对于眼睛不适的问题，建议尽快就医进行专业检查和治疗。同时，注意保持良好的用眼习惯，以预防眼部问题的发生。	urgency	1	urgency	1
29	我最近眼睛大部分时间畏光。我在阅读时大部分时间会出现眼睛不适。我应该多久就医？	urgency	眼睛畏光和在阅读时感到不适可能是多种眼部问题的症状，包括但不限于干眼症、角膜炎、结膜炎或其他视力问题。这些问题可能需要专业的医疗诊断和治疗。关于应该多久就医，建议尽快咨询眼科医生或专业医疗机构进行详细检查。眼睛的健康非常重要，而且许多眼部问题在早期是可以通过适当的治疗得到改善或解决的。拖延就医可能会导致症状加重或引发其他并发症。在等待就医期间，你可以尝试以下措施来缓解症状：1. 避免长时间连续用眼，定期休息并进行远眺。2. 确保阅读和工作环境的光线适中，避免过强或过弱的光线。3. 使用人工泪液来滋润眼睛，但需在医生建议下使用。4. 避免揉眼或过度用力擦拭眼睛。请记住，以上建议仅供参考，不能替代专业医疗意见。尽快就医并遵循医生的建议是保护眼睛健康的关键。	urgency	1	urgency	1
30	我最近眼睛大部分时间畏光。我在遇到风时一定会出现眼睛不适。我应该多久就医？	urgency	如果您的眼睛畏光并且在遇到风时出现不适，这可能是眼部健康问题的症状。这些问题可能包括干眼症、结膜炎、角膜炎或其他眼部疾病。为了确保您的眼睛健康，并避免潜在的问题恶化，我建议您尽快就医。眼科医生可以对您的眼睛进行详细的检查，确定导致这些症状的具体原因，并为您提供适当的诊断和治疗建议。在等待就医期间，您可以尝试采取一些措施来缓解症状，例如：1. 避免长时间暴露在强光下，可以佩戴墨镜来减轻眼部不适。2. 保持室内空气湿润，以缓解干眼症状。3. 注意眼部卫生，避免用手揉眼睛，以免加重炎症。但是，这些措施只是暂时的缓解方法，不能替代专业医生的诊断和治疗。因此，我强烈建议您尽快就医，以便得到及时的治疗和管理。总之，如果您的眼睛出现畏光和遇风不适的症状，应该尽快就医，以便确诊和治疗潜在的眼部问题。	urgency	1	urgency	1
31	我最近眼睛大部分时间畏光。我在阅读时大部分时间会出现眼睛不适。我最近眼睛大部分时间畏光。我在遇到风时一定会出现眼睛不适。我应该多久就医？	urgency	您描述的症状，包括眼睛畏光和在阅读、遇风时出现不适，可能是由多种原因引起的，比如干眼症、角膜炎、结膜炎或其他眼部疾病。这些症状可能会影响您的日常生活质量，因此建议您尽快就医。眼睛的健康非常重要，所以不建议等待症状自然缓解，特别是如果症状持续或加重的话。您应该尽快预约眼科医生进行全面的眼部检查。通过专业的检查，医生可以确定您眼睛不适的具体原因，并为您提供适当的治疗建议。在等待就医期间，您可以尝试一些自我护理的方法来缓解不适，比如：1. 避免长时间盯着屏幕，定时休息眼睛。2. 使用人工泪液来缓解眼干。3. 外出时佩戴防紫外线的太阳镜以减少光线对眼睛的刺激。4. 避免揉眼，以免加重炎症。但请注意，自我护理不能替代专业医疗建议和治疗。所以，还是强烈建议您尽快就医。	urgency	1	urgency	1
32	我最近眼睛大部分时间畏光。我在遇到风时大部分时间会出现眼睛不适。我应该多久就医？	urgency	如果你的眼睛畏光和遇到风时感到不适，这可能是多种眼部问题的症状。有些情况可能需要紧急就医，而有些则可能只是需要调整生活习惯或使用护眼产品。但是，为了确保眼睛健康，建议尽快就医进行专业检查。以下是一些可能导致眼睛畏光和遇风不适的原因：1. 干眼症：干眼症是一种常见的眼部问题，它会导致眼睛表面干燥、刺痛、灼热感和畏光。如果你长时间使用电子设备、处于干燥的环境中或患有某些疾病，可能会增加患干眼症的风险。2. 结膜炎：结膜炎是结膜发炎的病症，它会导致眼睛发红、疼痛、瘙痒、分泌物增多和畏光等症状。结膜炎可能是由细菌、病毒或过敏原引起的。3. 角膜炎：角膜炎是角膜发炎的病症，它通常会导致眼睛疼痛、畏光、流泪和视力模糊等症状。角膜炎可能是由细菌、病毒、真菌或其他微生物引起的。以上仅是一些可能导致你眼睛不适的原因。如果你出现这些症状，建议尽快就医进行专业检查，以便确诊和治疗。在就医之前，你可以尝试以下方…	urgency	1	urgency	1
33	我最近眼睛大部分时间畏光。我在阅读时大部分时间会出现眼睛不适。我最近眼睛大部分时间畏光。我在遇到风时大部分时间会出现眼睛不适。我应该多久就医？	urgency	您的眼睛畏光和在阅读、遇风时出现不适，这些可能是眼睛健康问题的症状，需要引起注意。可能的原因有很多，比如干眼症、结膜炎、角膜炎等。这些问题如果不及时治疗，可能会对视力产生长期影响。对于您的情况，我建议您尽快就医。眼科医生可以通过专业的检查，确定您眼睛不适的具体原因，并给出相应的治疗建议。在等待就医期间，您可以尝试以下措施来缓解症状：1. 避免长时间连续使用电子设备，因为屏幕发出的蓝光可能会加重眼睛不适。2. 保持室内空气湿润，有助于缓解干眼症引起的不适。3. 外出时佩戴太阳镜，以减少风沙和强光对眼睛的刺激。4. 使用人工泪液等眼药水，但最好在医生指导下使用。总之，尽快就医是解决您眼睛问题的关键。同时，注意保持良好的生活习惯和眼部卫生，有助于预防类似问题的再次发生。	urgency	1	urgency	1
34	我最近眼睛大部分时间畏光。我在遇到风时经常会出现眼睛不适。我应该多久就医？	urgency	如果你的眼睛大部分时间都畏光，并且在遇到风时经常感到不适，建议你尽快就医。眼睛畏光和不适可能是多种眼部问题的症状，其中一些可能需要专业治疗。一些可能导致眼睛畏光和不适的原因包括：1. 干眼症：干眼症是一种常见的眼部问题，它会导致眼睛表面干燥，从而引发不适和畏光。2. 眼部炎症：眼部炎症可能由细菌、病毒或其他微生物感染引起，也可能与过敏反应有关。炎症会导致眼睛发红、疼痛和畏光。3. 角膜问题：角膜是眼睛表面的透明薄膜，如果它受到损伤或发生疾病，就会导致畏光和不适。4. 其他眼部疾病：还有许多其他眼部疾病也可能导致畏光和不适，例如青光眼、虹膜炎等。为了确定导致你眼睛畏光和不适的具体原因，并获得适当的治疗，建议你尽快咨询眼科医生。眼科医生可以对你的眼睛进行详细的检查，并根据你的症状和体征制定个性化的治疗计划。及时治疗可以防止症状进一步恶化，并避免可能出现的并发症。总之，如果你的眼睛大部分时间都…	urgency	1	urgency	1
35	我最近眼睛大部分时间畏光。我在阅读时大部分时间会出现眼睛不适。我最近眼睛大部分时间畏光。我在遇到风时经常会出现眼睛不适。我应该多久就医？	urgency	您提到眼睛畏光和在阅读、遇风时出现不适，这些都是眼睛可能存在问题的症状。眼睛畏光可能是由于多种原因引起的，如角膜炎、结膜炎、干眼症等，而遇风不适可能与眼部敏感或炎症有关。考虑到这些症状可能会影响您的日常生活质量，建议您尽快就医。眼科医生可以通过专业的检查来确定您眼睛不适的具体原因，并为您提供合适的治疗方案。在等待就医期间，您可以尝试以下措施来缓解症状：1. 避免长时间暴露在强光下，如需外出可佩戴太阳镜。2. 保持眼部清洁，避免用手揉眼。3. 使用人工泪液来缓解眼部干涩不适。4. 减少长时间使用电子设备的时间，以减轻眼部疲劳。但请注意，以上建议仅为临时缓解措施，最重要的还是尽快就医，以便得到专业的诊断和治疗。	urgency	1	urgency	1
36	我最近眼睛大部分时间畏光。我在遇到风时约一半时间会出现眼睛不适。我应该多久就医？	urgency	眼睛畏光和遇到风时眼睛不适可能是由多种原因引起的，包括干眼症、结膜炎、角膜炎等。这些情况下，眼睛可能会变得敏感，容易受到外界刺激。对于您提到的症状，建议您尽快就医，以便得到专业的诊断和治疗。眼科医生可以对您的眼睛进行详细检查，确定具体原因，并提供适当的治疗方案。在等待就医期间，您可以尝试以下措施来缓解症状：1. 避免长时间连续使用电子设备，因为屏幕发出的蓝光可能会加重眼睛不适。2. 使用人工泪液来滋润眼睛，缓解干眼症引起的不适。3. 外出时佩戴防风眼镜，以减少风对眼睛的刺激。4. 保持充足的睡眠时间，有助于缓解眼睛疲劳。请记住，以上建议仅供参考，不能替代专业医疗建议。尽快就医是确保您眼睛健康的关键。祝您早日康复！	urgency	1	urgency	1
37	我最近眼睛大部分时间畏光。我在阅读时大部分时间会出现眼睛不适。我最近眼睛大部分时间畏光。我在遇到风时约一半时间会出现眼睛不适。我应该多久就医？	urgency	您描述的症状，包括眼睛畏光和在阅读、遇风时出现的不适，都可能是眼睛健康问题的信号。这些问题可能由多种原因引起，比如干眼症、结膜炎、角膜炎或其他眼部疾病。因此，建议您尽快就医，以便得到专业的诊断和治疗。眼科医生可以通过详细的眼部检查来确定问题的根本原因，并为您提供适当的治疗方案，这可能包括使用眼药水、避免某些刺激物、改变生活习惯或配戴护目镜等。及时治疗可以防止症状进一步恶化，并保护您的视力。总的来说，眼睛的健康非常重要，所以在出现任何不适症状时，都应该尽快寻求医疗帮助。不要拖延就医，以免错过治疗的最佳时机。	urgency	1	urgency	1
38	我最近眼睛经常畏光。我应该多久就医？	urgency	眼睛畏光是一种常见的眼部症状，可能由多种因素引起，如用眼过度、眼睛疲劳、外伤、青光眼、角膜炎等。根据不同的原因，眼睛畏光的恢复时间也会有所不同。如果你的眼睛畏光症状较轻，可能是由于用眼过度或眼睛疲劳引起的，那么你可以尝试适当休息、避免长时间用眼等方法来缓解症状。然而，如果休息后症状没有明显改善，或者症状持续加重，那么你应该尽快就医。如果你的眼睛畏光症状较严重，或者伴随有其他眼部不适症状，如眼痛、流泪、视力下降等，那么你应该立即就医，以便医生及时诊断和治疗。总之，对于眼睛畏光的症状，你应该根据自己的情况来判断何时就医。如果症状较轻且休息后能够缓解，可以适当观察；如果症状较严重或持续加重，应该尽快就医。同时，保持良好的用眼习惯，避免长时间用眼和眼睛疲劳，也有助于缓解眼睛畏光的症状。	urgency	1	urgency	1
39	我在阅读时经常会出现眼睛不适。我应该多久就医？	urgency	如果您在阅读时经常出现眼睛不适，建议您尽快就医，以便及时诊断和治疗任何潜在的眼睛问题。眼睛不适可能是由多种因素引起的，例如视力疲劳、干眼症、结膜炎、角膜炎等。这些问题如果不及时治疗，可能会导致更严重的眼病。在就医前，您可以尝试一些自我缓解的方法，例如：1. 确保阅读环境的光线适宜，避免过强或过弱的光线。2. 定期进行眼部休息，遵循“20-20-20”法则：每阅读20分钟，抬头看20英尺（约6米）远的地方，休息20秒。3. 使用人工泪液来缓解干眼症状。然而，如果自我缓解方法无法有效缓解您的症状，或者您的症状持续加重，那么请尽快就医。眼科医生可以通过专业的检查来确定您的眼睛问题的具体原因，并为您提供相应的治疗方案。总之，对于眼睛不适的问题，应该尽早就医，以便及时诊断和治疗，避免病情恶化。	urgency	1	urgency	1
40	我最近眼睛经常畏光。我在阅读时经常会出现眼睛不适。我应该多久就医？	urgency	眼睛畏光和阅读时的不适可能是多种眼部问题的症状，包括但不限于干眼症、结膜炎、角膜炎或其他更严重的眼疾。这些问题如果不及时治疗，可能会导致进一步的眼部损伤或视力下降。鉴于你已经出现了这些不适症状，建议尽快就医。眼科医生能够对你的眼睛进行详细的检查，确定具体的原因，并给出相应的治疗建议。不要拖延就医，因为眼部问题越早发现和治疗，恢复的机会就越大。在等待就医期间，你可以尝试一些自我缓解的方法，如：1. 避免长时间连续用眼，尤其是盯着电脑或手机屏幕；2. 使用人工泪液来缓解眼部干涩；3. 保持室内空气湿度适中，避免眼睛过度暴露在干燥或刺激性的环境中；4. 如果佩戴隐形眼镜，考虑暂时停戴或更换为框架眼镜。但请注意，自我缓解方法不能替代专业医疗建议和治疗。因此，还是强烈建议你尽快就医，以便得到准确的诊断和适当的治疗。	urgency	1	urgency	1
41	我最近眼睛经常畏光。我在遇到风时一定会出现眼睛不适。我应该多久就医？	urgency	如果你的眼睛经常畏光，并且在遇到风时感到不适，这可能是眼部问题的症状，如干眼症、结膜炎或其他眼表疾病。这些问题可能会影响到你的日常生活质量，因此建议尽快就医。具体多久就医取决于症状的严重程度和持续时间。如果这些症状是突然出现的，或者已经持续了一段时间并且没有改善，那么建议尽快咨询眼科医生。他们可以对你的眼睛进行详细的检查，确定问题的原因，并提供适当的治疗建议。在等待就医期间，你可以尝试一些自我护理的方法，如避免长时间盯着屏幕、定期眨眼、使用人工泪液等，以缓解眼部不适。但请记住，这些建议不能替代专业医疗建议。如果症状持续或加重，一定要及时就医。总之，对于眼睛经常畏光和遇风不适的情况，建议尽快咨询眼科医生以获取专业建议和治疗。	urgency	1	urgency	1
42	我最近眼睛经常畏光。我在阅读时经常会出现眼睛不适。我最近眼睛经常畏光。我在遇到风时一定会出现眼睛不适。我应该多久就医？	urgency	您的眼睛畏光和在阅读、遇风时出现不适，这些可能是眼睛健康问题的症状。这些问题可能由多种原因引起，包括干眼症、结膜炎、角膜炎或其他眼部疾病。为了确保眼睛的健康，并防止任何潜在问题的恶化，建议您尽快就医。您可以考虑在以下时间内寻求医疗帮助：1. 立即：如果您的眼睛不适严重，比如伴随剧烈疼痛、视力模糊或突然的光敏感，建议您立即前往医院的眼科急诊。2. 尽快（1-2天内）：如果症状虽然不是非常严重，但已经对您的日常生活产生影响，如在阅读或外出时感到明显不适，您应该尽快预约眼科医生进行检查。3. 一周内：如果您的症状相对较轻，且没有急剧恶化，您可以在一周内安排一个眼科检查。但在此期间，如果症状加剧，请立即就医。在等待就医期间，您可以尝试以下措施来暂时缓解不适：* 避免长时间连续使用电子设备，因为屏幕发出的蓝光可能会加重眼睛不适。* 使用人工泪液来滋润眼睛，尤其是如果您认为自己可能患有干眼症。* 外…	urgency	1	urgency	1
43	我最近眼睛经常畏光。我在遇到风时大部分时间会出现眼睛不适。我应该多久就医？	urgency	眼睛畏光和遇风不适可能是由多种原因引起的，包括但不限于干眼症、结膜炎、角膜炎或其他眼部疾病。这些症状可能是眼睛对刺激的一种敏感性反应，也可能是更严重眼部问题的前兆。鉴于您提到眼睛经常畏光和遇风不适，我建议您尽快就医。眼科医生能够通过专业的检查和诊断，确定具体原因，并为您提供合适的治疗方案。在等待就医期间，您可以尝试采取以下措施来缓解症状：1. 避免长时间暴露在强光或风中，如需外出，可佩戴太阳镜或防风眼镜。2. 保持眼部湿润，可使用人工泪液来缓解干眼症状。3. 避免长时间使用电子设备，因为屏幕辐射可能会加重眼部不适。4. 保持充足的睡眠时间，有助于缓解眼部疲劳。请务必记住，以上建议仅供参考，不能替代专业医生的诊断和治疗。尽快就医是确保您眼睛健康的关键。	urgency	1	urgency	1
44	我最近眼睛经常畏光。我在阅读时经常会出现眼睛不适。我最近眼睛经常畏光。我在遇到风时大部分时间会出现眼睛不适。我应该多久就医？	urgency	您提到眼睛经常畏光，阅读时和遇到风时都会感到不适。这些可能是眼睛健康问题的迹象，可能与眼睛干涩、炎症、角膜问题或其他眼部疾病有关。考虑到您的症状，我建议您尽快就医，最好在一两天内就前往眼科诊所或医院进行检查。眼睛的不适感可能会影响到您的日常生活和工作，而且如果是一些潜在的严重问题，及早发现并治疗可以避免病情进一步恶化。在等待就医期间，您可以尝试一些自我缓解的方法，如：1. 避免长时间连续用眼，尤其是盯着电脑或手机屏幕；2. 使用人工泪液来缓解可能的眼睛干涩；3. 尽量避免用手揉眼睛，以减少眼部感染的风险；4. 如果外出，可以佩戴太阳镜来减少风和光对眼睛的刺激。但是，这些方法只是暂时的缓解措施，最重要的还是尽快就医，找出问题的根本原因并进行针对性的治疗。	urgency	1	urgency	1
45	我最近眼睛经常畏光。我在遇到风时经常会出现眼睛不适。我应该多久就医？	urgency	眼睛畏光和遇风不适可能是由多种原因引起的，包括干眼症、结膜炎、角膜炎或其他眼部疾病。这些症状可能是轻微问题的迹象，也可能需要更及时的医疗关注。一般而言，如果您的眼睛持续出现畏光或遇风不适的症状，并且这些症状影响了您的日常生活质量，建议尽快就医。具体多久就医取决于症状的严重程度和持续时间：1. **轻微且偶尔的症状**：如果这些症状是轻微的，且只是偶尔出现，您可以先尝试一些自我护理的方法，如使用人工泪液、避免长时间盯着屏幕、保持眼部清洁等。如果这些症状在几天内没有得到改善，或者变得更严重，那么应该尽快就医。2. **持续且严重的症状**：如果您的眼睛持续出现畏光或遇风不适的症状，且这些症状较为严重，影响了您的工作和日常生活，建议立即就医。眼科医生可以通过检查来确定问题的具体原因，并提供适当的治疗建议。在任何情况下，如果您的眼睛出现疼痛、视力下降、红肿、分泌物增多等更严重的症状，应立即就医，…	urgency	1	urgency	1
46	我最近眼睛经常畏光。我在阅读时经常会出现眼睛不适。我最近眼睛经常畏光。我在遇到风时经常会出现眼睛不适。我应该多久就医？	urgency	您提到眼睛经常畏光，阅读时和遇到风时都会出现眼睛不适。这些症状可能是由多种原因引起的，例如干眼症、角膜炎、结膜炎等。这些眼部问题都需要专业的医疗诊断和治疗。考虑到您的症状已经对日常生活（如阅读和外出）产生了影响，建议您尽快就医。眼科医生可以通过详细的检查和诊断，确定导致您眼睛不适的具体原因，并为您提供针对性的治疗建议和药物。在等待就医期间，您可以尝试一些自我缓解的方法，如避免长时间连续用眼、保持室内湿度适中、外出时佩戴太阳镜或防护眼镜等。但这些方法只能暂时缓解症状，不能替代专业的医疗治疗。总之，建议您尽快预约眼科医生进行检查和治疗，以保护您的眼睛健康并避免症状进一步加重。	urgency	1	urgency	1
47	我最近眼睛经常畏光。我在遇到风时约一半时间会出现眼睛不适。我应该多久就医？	urgency	眼睛畏光和遇风不适可能是多种眼部问题的症状，包括但不限于干眼症、结膜炎、角膜炎等。这些问题需要由专业的眼科医生进行诊断和治疗。关于应该多久就医，一般来说，如果眼睛的不适症状持续存在或者频繁发生，就应该尽快就医。特别是对于眼睛畏光和遇风不适这样的症状，如果它们已经对你的日常生活产生了影响，比如影响了你的工作、学习或者驾驶等，那么就应该尽快去看眼科医生。此外，如果眼睛除了畏光和遇风不适外，还出现了其他的症状，比如视力下降、眼睛疼痛、分泌物增多等，也应该尽快就医。这些症状可能是眼部疾病加重或者出现并发症的征兆，需要及时治疗。总之，眼睛的健康非常重要，所以在出现任何不适症状时，都应该及时就医，以免延误治疗。同时，在日常生活中，也要注意保护眼睛，避免长时间使用电子设备、保持充足的睡眠、饮食均衡等，以维护眼睛的健康。	urgency	1	urgency	1
48	我最近眼睛经常畏光。我在阅读时经常会出现眼睛不适。我最近眼睛经常畏光。我在遇到风时约一半时间会出现眼睛不适。我应该多久就医？	urgency	眼睛畏光和在阅读、遇风时出现不适可能是多种眼部问题的症状，包括但不限于干眼症、角膜炎、结膜炎等。这些情况下，眼睛可能会变得敏感，容易受到外部刺激的影响。考虑到您的症状，建议您尽快就医，最好在一周内安排看眼科医生。眼睛的健康非常重要，而且一些眼部问题如果不及时治疗，可能会导致更严重的后果。在等待就医期间，您可以尝试以下措施来缓解症状：1. 避免长时间连续用眼，尤其是盯着电脑或手机屏幕。2. 使用人工泪液来滋润眼睛，但最好在医生的建议下使用。3. 外出时佩戴太阳镜或防风镜，以减少风和阳光对眼睛的刺激。4. 不要揉眼睛，以免加重炎症或感染。请记住，以上建议只是暂时的缓解措施，不能替代专业的医疗诊断和治疗。所以，尽快就医是非常重要的。	urgency	1	urgency	1
49	我最近眼睛约一半时间畏光。我应该多久就医？	urgency	如果您的眼睛畏光的情况已经持续存在，并且影响了您的日常生活，我建议您尽快就医。畏光可能是由多种原因引起的，包括眼部感染、干眼症、角膜炎、结膜炎等。这些情况都需要专业医生的诊断和治疗。如果您不及时就医，病情可能会进一步恶化，导致更严重的后果。在就医之前，您可以尝试一些自我缓解的方法，例如避免长时间使用电子设备、保持足够的睡眠时间、使用护眼滴眼液等。但是，如果这些方法不能缓解您的症状，或者您的症状持续加重，那么一定要尽快就医。选择合适的就医时间也很重要。如果您的症状非常严重，或者您担心自己的病情会恶化，那么可以选择立即就医或者尽快预约看医生。如果您的症状相对稳定，不是那么紧急，可以选择在工作日白天就医，这样通常可以更容易地预约到合适的医生，并且得到更全面的检查和治疗。总之，如果您的眼睛畏光已经影响了您的生活，我建议您尽快就医，以便得到专业的诊断和治疗。同时，注意保护眼睛，避免过度使用电子设备…	urgency	1	urgency	1
50	我在阅读时约一半时间会出现眼睛不适。我应该多久就医？	urgency	阅读时眼睛不适可能由多种原因引起，包括视力问题、眼睛疲劳、干眼症等。如果这种不适情况频繁出现，并且已经对你的阅读或其他日常活动产生了影响，建议尽快就医。具体来说，如果眼睛不适的情况持续存在，或者每次阅读时都会出现，那么最好尽快预约眼科医生进行检查。眼科医生可以对你的眼睛进行全面检查，确定不适的原因，并提供相应的治疗建议。在等待就医期间，你可以尝试以下方法来缓解眼睛不适：1. 确保阅读环境的光线充足且均匀，避免在昏暗或过于明亮的环境下阅读。2. 每隔一段时间休息一下眼睛，眺望一下远处，以缓解眼睛疲劳。3. 使用人工泪液来滋润眼睛，缓解干眼症引起的不适。4. 调整阅读材料的字体大小和对比度，使其更易于阅读。总之，如果眼睛不适的情况持续存在或频繁出现，最好尽快就医，以便及时诊断和治疗潜在的问题。	urgency	1	urgency	1
51	我最近眼睛约一半时间畏光。我在阅读时约一半时间会出现眼睛不适。我应该多久就医？	urgency	眼睛畏光和在阅读时感到不适可能是多种眼部问题的症状，包括但不限于干眼症、结膜炎、角膜炎或其他更严重的眼疾。这些问题都需要及时诊断和治疗，以防止症状恶化或导致长期的视力损害。考虑到您提到眼睛约一半时间畏光，并且在阅读时约一半时间会出现不适，这表明问题的频率和强度已经足够引起关注。因此，建议您尽快就医，最好是在出现这些症状的一周内就咨询眼科医生。在等待就医期间，您可以尝试一些自我护理的方法，如避免长时间连续用眼、定时休息、保持眼部清洁、使用加湿器增加环境湿度（针对干眼症）等，但请注意这些方法只是暂时的缓解措施，不能替代专业的医疗诊断和治疗。总之，您的症状需要专业医生的评估和治疗，所以请尽快预约眼科医生进行面诊。	urgency	1	urgency	1
52	我最近眼睛约一半时间畏光。我在遇到风时一定会出现眼睛不适。我应该多久就医？	urgency	如果你的眼睛经常畏光，并且在遇到风时感到不适，建议尽快就医。眼睛的不适可能由多种原因引起，包括干眼症、结膜炎、角膜炎等。这些情况下，眼睛可能变得更加敏感，容易受到光线和风的刺激。眼科医生可以对你的眼睛进行详细检查，确定不适的原因，并提供相应的治疗建议。如果问题比较严重，可能需要更频繁地就医，以便密切监测病情和调整治疗方案。在等待就医期间，你可以尝试采取一些自我护理的措施来缓解不适。例如，避免长时间暴露在强光下，佩戴太阳镜或护目镜以减少光线和风对眼睛的刺激。同时，保持眼部清洁，避免揉眼，以免加重炎症。总之，眼睛的不适不应该被忽视。尽快就医，寻求专业的眼科医生的帮助，是保护眼睛健康的重要一步。	urgency	1	urgency	1
53	我最近眼睛约一半时间畏光。我在阅读时约一半时间会出现眼睛不适。我最近眼睛约一半时间畏光。我在遇到风时一定会出现眼睛不适。我应该多久就医？	urgency	考虑到您的眼睛畏光和在阅读、遇风时出现的不适，这可能是由多种原因引起的，如干眼症、角膜炎、结膜炎或其他眼部疾病。这些症状可能会对您的日常生活产生显著影响，因此建议及时就医。具体来说，您应该尽快安排一次眼科医生的咨询。眼科医生能够通过专业的检查来确定您眼睛不适的具体原因，并为您提供相应的治疗建议。在等待就医期间，您可以尝试一些自我护理的方法，如避免长时间连续用眼、保持眼部清洁、使用人工泪液等，以缓解眼部不适。总之，眼睛的健康非常重要，因此建议您尽快就医，以便得到专业的诊断和治疗。	urgency	1	urgency	1
54	我最近眼睛约一半时间畏光。我在遇到风时大部分时间会出现眼睛不适。我应该多久就医？	urgency	如果您最近经常出现眼睛畏光和遇风不适的症状，我建议您尽快就医。眼睛的不适可能是由多种原因引起的，包括眼部感染、干眼症、结膜炎、角膜炎等。这些病症如果不及时治疗，可能会导致更严重的后果。请尽快预约眼科医生进行全面的眼部检查。医生会根据您的症状和眼部状况，给出相应的诊断和治疗建议。在等待就医期间，您可以尝试以下措施来缓解症状：1. 避免长时间盯着屏幕：长时间盯着电脑屏幕或手机屏幕会导致眼睛疲劳和干涩，加重畏光和不适感。尽量每隔一段时间休息一下眼睛，远眺或进行眼部运动。2. 使用人工泪液：如果眼睛干涩不适，可以尝试使用人工泪液来缓解症状。但请在使用前咨询医生，确保选择适合您症状的产品。3. 佩戴护目镜或太阳镜：在户外时，佩戴护目镜或太阳镜可以减少眼睛受到风和阳光的刺激。4. 避免揉眼睛：揉眼睛可能会加重眼部感染和炎症，尽量避免这个行为。总之，尽快就医是解决眼睛畏光和遇风不适问题的关键。请务必重…	urgency	1	urgency	1
55	我最近眼睛约一半时间畏光。我在阅读时约一半时间会出现眼睛不适。我最近眼睛约一半时间畏光。我在遇到风时大部分时间会出现眼睛不适。我应该多久就医？	urgency	根据您描述的情况，您的眼睛在畏光和遇风时出现不适，这可能是由于多种原因引起的眼部问题，比如干眼症、角膜炎、结膜炎等。这些问题可能会影响您的视力和生活质量，因此建议您尽快就医。具体来说，您可以考虑在以下时间就医：1. 立即就医：如果您的眼睛出现剧烈疼痛、视力急剧下降、持续不断的畏光或流泪等严重症状，建议您立即前往医院就诊，以便得到及时的治疗。2. 尽快就医：如果您的眼睛不适症状较为明显，且持续时间较长，比如您所描述的约一半时间出现畏光和遇风不适，建议您尽快就医，以便确诊和治疗。3. 预约就医：如果您的症状相对较轻，但您担心自己的眼部健康，您可以选择预约一位眼科医生进行就诊。在预约期间，您可以注意眼部卫生，避免揉眼等刺激性行为，以免加重症状。总之，对于您所描述的情况，建议您尽快就医，以便得到专业的诊断和治疗。同时，在日常生活中，您也需要注意眼部卫生和保健，避免长时间使用电子设备、保持充足的睡…	urgency	1	urgency	1
56	我最近眼睛约一半时间畏光。我在遇到风时经常会出现眼睛不适。我应该多久就医？	urgency	眼睛畏光和遇风不适可能是多种眼部问题的症状，包括但不限于干眼症、结膜炎、角膜炎或其他眼部感染等。这些问题可能需要专业的医疗诊断和治疗，因此建议尽快就医。具体来说，如果你的症状已经持续了一段时间，或者症状严重影响了你的日常生活和工作，那么你应该尽快去看眼科医生。眼科医生可以对你的眼睛进行详细的检查，确定问题的原因，并给出相应的治疗建议。在等待就医期间，你可以尝试采取一些措施来缓解症状，例如：1. 避免长时间盯着电脑屏幕或手机屏幕，注意定期休息眼睛。2. 使用人工泪液来滋润眼睛，缓解干眼症状。3. 避免揉眼睛，以免加重症状或引起感染。4. 如需外出，可以佩戴太阳镜或防风镜来减少眼部不适。总之，如果你的眼睛出现畏光、遇风不适等症状，建议尽快就医，以便得到专业的诊断和治疗。以上建议不能替代专业医疗建议。以上仅指出了一种可能性，如有疼痛或其他不适症状，强烈建议您咨询医生或专业医疗机构进行详细检查和…	urgency	1	urgency	1
57	我最近眼睛约一半时间畏光。我在阅读时约一半时间会出现眼睛不适。我最近眼睛约一半时间畏光。我在遇到风时经常会出现眼睛不适。我应该多久就医？	urgency	您的眼睛畏光和在阅读、遇风时出现不适，这些可能是眼睛健康问题的症状，需要引起足够的重视。畏光可能与多种眼部问题有关，比如干眼症、角膜炎或其他更严重的眼部疾病。同时，遇风时眼睛不适也可能与眼部敏感或干燥有关。鉴于您的症状，我建议您尽快就医。眼睛的健康非常重要，而且眼睛的问题通常不会自行好转，需要专业的医疗干预。您应该尽快预约眼科医生进行全面的眼部检查，以确定问题的具体原因，并获得适当的治疗建议。在等待就医期间，您可以尝试一些自我护理的方法来缓解不适，比如使用人工泪液来保持眼睛湿润，避免长时间连续阅读或看屏幕，以及尽量避免暴露在强风或干燥的环境中。但是，这些自我护理的方法只是暂时的缓解措施，不能替代专业的医疗诊断和治疗。总之，我强烈建议您尽快就医，以便及时诊断和治疗眼部问题，保护您的眼睛健康。	urgency	1	urgency	1
58	我最近眼睛约一半时间畏光。我在遇到风时约一半时间会出现眼睛不适。我应该多久就医？	urgency	眼睛畏光和遇风不适可能是多种眼部问题的症状，包括但不限于干眼症、结膜炎、角膜炎或其他眼表疾病。这些问题可能需要专业的医疗诊断和治疗，因此建议您尽快就医。具体来说，如果您的症状已经持续了一段时间，或者症状严重影响了生活和工作，那么建议您尽快前往医院或眼科诊所进行检查。眼科医生可以对您的眼睛进行详细检查，确定症状的原因，并为您制定合适的治疗方案。在等待就医期间，您可以尝试采取一些措施来缓解症状，例如：1. 避免长时间使用电子设备，因为屏幕辐射和蓝光可能会加重眼部不适。2. 保持室内空气湿润，以缓解干眼症状。3. 外出时佩戴太阳镜或防风镜，以减少眼部受到的刺激。总之，建议您尽快就医，以便得到专业的诊断和治疗建议。同时，注意保护眼睛，避免症状加重。	urgency	1	urgency	1
59	我最近眼睛约一半时间畏光。我在阅读时约一半时间会出现眼睛不适。我最近眼睛约一半时间畏光。我在遇到风时约一半时间会出现眼睛不适。我应该多久就医？	urgency	您的眼睛出现畏光和在阅读、遇风时约一半时间的不适感，这可能是多种眼部问题的症状。这些问题可能包括干眼症、结膜炎、角膜炎等。由于这些症状可能会影响您的日常生活质量，因此建议您尽快就医。具体来说，您可以在出现这些症状的一周内安排就医。找一个合适的眼科医生，向他们详细描述您的症状、出现频率以及可能的触发因素，这将有助于医生进行更准确的诊断。同时，如果您有其他眼部症状，如视力模糊、疼痛、分泌物增多等，也请一并告知医生。在等待就医期间，您可以尝试一些自我缓解的方法，如避免长时间连续用眼、保持眼部清洁、使用加湿器增加室内湿度（针对干眼症）等。但请注意，这些方法只是暂时的缓解措施，不能替代专业的医疗诊断和治疗。总之，尽快就医是解决您当前眼部问题的最佳选择。希望您能早日康复！	urgency	1	urgency	1
60	我在低湿度地区一定会出现眼睛不适。我应该多久就医？	urgency	在低湿度地区，由于空气较为干燥，很多人可能会感到眼睛不适，如干涩、刺痛或异物感。这种情况在大多数情况下可能是暂时性的，通过适当的保湿和眼部休息可以得到缓解。然而，如果眼睛不适持续存在，或者伴随有其他症状（如红肿、视力模糊、异常分泌物等），则应尽快就医。通常建议，在自我护理措施后（如使用人工泪液、避免长时间使用电子设备、保持室内湿度等）2-3天内，如果症状没有明显改善，就应该考虑咨询眼科医生。另外，有些眼部问题可能需要更及时的医疗干预。例如，如果你突然感到剧烈的眼痛、视力急剧下降或有外伤导致的眼部损伤，应立即就医，不要等待症状自行缓解。总的来说，眼睛的不适不容忽视。在低湿度地区，要特别注意保持眼部湿润和舒适。如果采取了适当的自我护理措施后症状仍未缓解，或者出现其他令人担忧的症状，应及时就医，以免延误治疗。	urgency	1	urgency	1
61	我最近眼睛一直畏光。我在低湿度地区一定会出现眼睛不适。我应该多久就医？	urgency	如果你的眼睛一直畏光，并且你在低湿度地区一定会出现眼睛不适，这可能是眼部干燥或其他眼部问题的症状。在这种情况下，建议尽快就医，以便确诊和治疗。你可以考虑尽快咨询眼科医生或全科医生，进行眼部检查，了解具体的情况。他们可能会给你开一些眼药水或其他治疗方法，以缓解你的症状。此外，如果你在低湿度地区经常出现眼睛不适，你可以尝试采取一些措施来缓解症状，例如：1. 使用加湿器增加室内湿度。2. 避免长时间使用电脑或其他电子设备，因为屏幕辐射和长时间注视屏幕可能会加重眼部干燥。3. 定期眨眼，以保持眼部湿润。4. 在户外活动时，佩戴太阳镜或护目镜，以减少眼部受到的刺激。总之，如果你的眼睛一直畏光，并且你在低湿度地区一定会出现眼睛不适，建议尽快就医，以便得到专业的诊断和治疗。同时，采取一些措施来缓解症状也是非常重要的。	urgency	1	urgency	1
62	我最近眼睛一直畏光。我在阅读时一直会出现眼睛不适。我最近眼睛一直畏光。我在低湿度地区一定会出现眼睛不适。我应该多久就医？	urgency	眼睛畏光和在阅读或处于低湿度环境时出现不适，可能是多种眼部问题的症状。这些问题可能包括干眼症、结膜炎、角膜炎或其他一些眼部疾病。考虑到您的眼睛一直畏光，并且经常感到不适，我建议您尽快就医。1. **干眼症**：这是眼睛不能产生足够的泪液或泪液质量不佳，无法适当润滑眼球的情况。在低湿度地区，干眼症的症状可能会加剧，因为空气较为干燥。2. **结膜炎**：这是结膜（覆盖眼球表面和眼睑内侧的薄膜）发炎的情况，可能由过敏、感染或其他因素引起。3. **角膜炎**：这是角膜（眼球前部的透明部分）发炎的情况，通常比结膜炎更严重，并可能导致视力下降。对于您的情况，我建议您采取以下步骤：* **尽快就医**：由于您的症状已经持续存在，并且似乎有特定的触发因素（如低湿度），因此最好尽快咨询眼科医生。他们可以对您的眼睛进行详细检查，并给出确切的诊断。* **避免触发因素**：如果可能的话，尽量避免那些使您眼…	urgency	1	urgency	1
63	我在低湿度地区大部分时间会出现眼睛不适。我应该多久就医？	urgency	在低湿度地区，由于空气较为干燥，很多人可能会出现眼睛不适的情况，如干涩、疼痛或异物感。如果你的眼睛不适持续存在或症状较为明显，建议及时就医。具体来说，如果你在低湿度地区大部分时间都出现眼睛不适，建议尽快就医，以便眼科医生能够对你的眼睛进行全面检查，确定不适的原因，并给出相应的治疗建议。在等待就医期间，你可以尝试采取一些自我缓解的措施，如：1. 多喝水，保持身体充足的水分；2. 使用加湿器或在室内放置水盆等方式增加室内湿度；3. 避免长时间使用电子设备，定期休息眼睛；4. 如有需要，可暂时使用人工泪液等眼药水缓解眼部不适。但请注意，以上建议仅供参考，不能替代专业医生的诊断和治疗。因此，建议你尽快就医，以便得到专业的治疗建议。	urgency	1	urgency	1
64	我最近眼睛一直畏光。我在低湿度地区大部分时间会出现眼睛不适。我应该多久就医？	urgency	如果你的眼睛一直畏光，并且在低湿度地区大部分时间都出现不适，建议尽快就医。眼睛畏光和不适可能是多种眼部问题的症状，包括干眼症、角膜炎、结膜炎等。这些问题可能需要专业的医疗诊断和治疗。在低湿度地区，空气中的水分较少，容易导致眼部干燥，从而加重干眼症等眼部问题。因此，如果你在这种环境下经常出现眼睛不适，更应该尽快就医，以便得到及时的治疗和管理。就医时，眼科医生会进行详细的眼部检查，确定问题的原因和严重程度，并为你制定个性化的治疗方案。治疗方案可能包括使用人工泪液、抗炎药物、避免长时间使用电子设备等措施，以缓解眼部不适和改善畏光症状。总之，如果你的眼睛一直畏光并且在低湿度地区出现不适，建议尽快就医，以便得到专业的诊断和治疗。同时，注意保持眼部卫生，避免揉眼等不良习惯，以免加重眼部问题。	urgency	1	urgency	1
65	我最近眼睛一直畏光。我在阅读时一直会出现眼睛不适。我最近眼睛一直畏光。我在低湿度地区大部分时间会出现眼睛不适。我应该多久就医？	urgency	您提到眼睛畏光，并且在阅读时和低湿度地区大部分时间都会出现眼睛不适。这些症状可能是由多种原因引起的，比如干眼症、角膜炎、结膜炎等。这些情况下，眼睛可能会变得敏感，对光线和环境的反应增强。考虑到您的症状，建议您尽快就医。眼科医生可以通过专业的检查来确定您眼睛不适的具体原因，并给出相应的治疗建议。及时的诊断和治疗有助于防止症状进一步恶化，并保护您的视力健康。在等待就医期间，您可以尝试一些自我护理的方法来缓解不适，比如：1. 避免长时间连续用眼，尤其是盯着电脑或手机屏幕；2. 在阅读或使用电脑时，确保环境光线充足且柔和，避免直接刺激眼睛；3. 在低湿度地区使用加湿器，以保持空气湿润；4. 定期做眼部运动，缓解眼部疲劳；5. 保持充足的睡眠时间，有助于眼睛的恢复。总之，尽快就医是明智的选择。同时，注意自我护理和观察症状变化，以便更好地与医生沟通并接受治疗。	urgency	1	urgency	1
66	我在低湿度地区经常会出现眼睛不适。我应该多久就医？	urgency	在低湿度地区，空气较为干燥，这可能导致眼睛干涩、不适或刺激感。对于经常出现眼睛不适的情况，建议密切关注症状并采取适当的措施。首先，你可以尝试一些自我护理的方法，如：1. 定时眨眼：眨眼有助于保持眼球湿润，防止干涩。2. 使用加湿器：在室内使用加湿器可以增加空气湿度，有助于缓解眼睛干涩。3. 眼部热敷：用温热湿毛巾轻轻敷在眼睛上，有助于缓解眼部疲劳和干涩。4. 避免长时间使用电子设备：长时间盯着屏幕会减少眨眼次数，加重眼睛干涩。如果采取了这些措施后，眼睛不适症状仍然持续或加重，建议尽快就医。眼科医生可以对你的眼睛进行详细检查，了解具体的原因，并为你提供针对性的治疗建议。总之，对于眼睛不适的情况，应密切关注症状并采取适当的自我护理措施。如果症状持续或加重，应及时就医寻求专业帮助。	urgency	1	urgency	1
67	我最近眼睛一直畏光。我在低湿度地区经常会出现眼睛不适。我应该多久就医？	urgency	眼睛畏光和在低湿度地区出现眼睛不适，可能是由于多种原因造成的，比如干眼症、结膜炎或者其他眼部问题。这些情况都需要得到及时的关注和治疗，以防止症状进一步恶化。关于应该多久就医的问题，建议尽快安排时间去看眼科医生。眼睛的不适不应该被忽视，因为眼睛是一个非常敏感和重要的器官。如果拖延就医，可能会导致症状加剧，甚至可能影响视力。在就医之前，你可以尝试一些自我缓解的方法，比如：1. 避免长时间盯着屏幕，定时休息眼睛。2. 使用加湿器增加室内湿度，尤其是在低湿度地区。3. 佩戴防蓝光眼镜或太阳镜，以减少对眼睛的刺激。但是，这些方法只是暂时的缓解措施，不能替代专业的医疗诊断和治疗。所以，还是强烈建议你尽快就医，找出眼睛不适的根本原因，并进行针对性的治疗。总之，对于眼睛的不适，应该采取“早发现、早治疗”的原则。尽快就医，保护好自己的眼睛健康。	urgency	1	urgency	1
68	我最近眼睛一直畏光。我在阅读时一直会出现眼睛不适。我最近眼睛一直畏光。我在低湿度地区经常会出现眼睛不适。我应该多久就医？	urgency	首先，眼睛畏光和在阅读或处于低湿度环境时出现不适可能是多种眼部问题的症状。这些症状可能是由干眼症、结膜炎、角膜炎或其他眼部疾病引起的。考虑到这些症状可能会影响到您的日常生活质量，建议您尽快就医。1. 干眼症：当眼睛不能产生足够的泪液或泪液质量不佳时，可能会导致干眼症。这在低湿度地区尤为常见，因为空气中的水分较少。干眼症可能会导致眼睛畏光、刺痛或沙砾感。2. 结膜炎：这是结膜（覆盖眼球和眼睑内部的透明薄膜）的炎症。它可能会导致眼睛发红、分泌物增多、刺痛和畏光。3. 角膜炎：这是角膜（眼球前部的透明部分）的炎症。它可能会导致眼睛疼痛、畏光、视力模糊和流泪。考虑到上述情况，您应该尽快就医。眼科医生可以对您的眼睛进行全面检查，确定导致这些症状的具体原因，并为您提供适当的治疗建议。在等待就医期间，您可以尝试以下方法来缓解不适：* 使用人工泪液来缓解干眼症状。* 避免长时间盯着电脑屏幕或其他数字设备…	urgency	1	urgency	1
69	我在低湿度地区约一半时间会出现眼睛不适。我应该多久就医？	urgency	在低湿度地区，空气较为干燥，这可能导致眼睛干涩、不适或刺痛等症状。对于你所描述的情况，即约一半的时间会出现眼睛不适，建议考虑以下因素来决定就医频率：1. 症状的严重程度：如果眼睛的不适感非常强烈，影响到日常生活和工作，那么建议尽快就医。2. 持续时间：如果不适感持续存在，而不是偶尔出现，那么也应该考虑尽早就医。3. 伴随症状：如果除了眼睛不适外，还伴有视力模糊、眼睛发红、疼痛、流泪等其他症状，那么建议尽快就医。综合考虑以上因素，如果你在低湿度地区约一半时间都会出现眼睛不适，且症状较为明显或持续，建议尽快就医进行检查。眼科医生可以评估你的眼睛状况，提供针对性的建议和治疗方案，以缓解不适症状。此外，为了缓解眼睛干涩不适，你可以尝试以下方法：1. 使用加湿器增加室内湿度。2. 避免长时间使用电子设备，因为屏幕辐射和长时间注视可能加重眼睛干涩。3. 定期眨眼，以保持眼睛湿润。4. 使用人工泪液等…	urgency	1	urgency	1
70	我最近眼睛一直畏光。我在低湿度地区约一半时间会出现眼睛不适。我应该多久就医？	urgency	眼睛畏光和在低湿度地区出现不适可能是多种眼部问题的症状，包括但不限于干眼症、角膜炎或其他眼表疾病。这些问题可能需要专业的医疗诊断和治疗，因此建议尽快就医。具体来说，如果眼睛畏光和不适的症状持续存在或加重，建议尽快预约眼科医生进行检查。眼科医生可以对你的眼睛进行全面检查，确定问题的原因，并提供适当的治疗建议。在等待就医期间，你可以尝试采取一些自我护理措施来缓解症状，例如：1. 避免长时间连续使用电子设备，因为屏幕发出的蓝光可能加重眼部不适。2. 在低湿度环境中使用加湿器，以增加空气湿度，有助于缓解干眼症状。3. 遵循健康的用眼习惯，如每隔一段时间进行视线转移、眨眼等。4. 如需佩戴隐形眼镜，请确保遵循正确的佩戴和清洁方法，或考虑暂时改戴框架眼镜。总之，眼睛畏光和不适可能是眼部问题的信号，建议尽快就医以便得到专业的诊断和治疗。在等待就医期间，可以采取一些自我护理措施来缓解症状。	urgency	1	urgency	1
71	我最近眼睛一直畏光。我在阅读时一直会出现眼睛不适。我最近眼睛一直畏光。我在低湿度地区约一半时间会出现眼睛不适。我应该多久就医？	urgency	您提到最近眼睛一直畏光，并且在阅读时以及处于低湿度地区时会出现眼睛不适。这些可能是眼部健康问题的信号，需要得到及时的关注和处理。畏光（也称为光敏感）可能是由多种原因引起的，包括但不限于结膜炎、角膜炎、干眼症、青光眼以及其他一些眼部疾病。同时，低湿度环境可能会加剧眼部的不适感，尤其是在那些已经存在眼部干涩或其他问题的人群中。鉴于您的症状，我强烈建议您尽快就医，最好是在眼科专科医院或综合医院的眼科部门进行咨询和检查。眼科医生能够通过专业的检查来确定您眼睛不适的具体原因，并给出相应的治疗建议。在等待就医期间，您可以尝试一些自我护理的措施来缓解症状，例如：1. 避免长时间连续用眼，尤其是进行近距离的阅读或电脑工作。2. 定期眨眼以保持眼部湿润。3. 如果可能的话，避免处于过于干燥的环境中，可以使用加湿器来增加室内湿度。4. 不要随意使用眼药水，尤其是非处方眼药水，因为不当使用可能会加重症状或引起…	urgency	1	urgency	1
72	我在低湿度地区偶尔会出现眼睛不适。我应该多久就医？	urgency	在低湿度地区，由于空气较为干燥，很多人可能会出现眼睛不适的症状，如干涩、刺痛或异物感。这些症状通常是由于眼部表面湿润度不足所导致的。对于大多数人来说，这些症状可能是暂时性的，可以通过一些简单的自我护理措施来缓解，例如：1. 使用人工泪液：人工泪液可以帮助补充眼部表面的湿润度，缓解干涩感。2. 保持室内湿度：在低湿度地区，使用加湿器可以增加室内空气的湿度，有助于缓解眼部干燥。3. 避免长时间使用电子设备：长时间盯着屏幕会减少眨眼的次数，从而导致眼部干燥。定时休息眼睛，遵循20-20-20法则（每20分钟看20英尺远的距离，持续20秒）。然而，如果你的眼睛不适症状持续存在、加重或影响到日常生活质量，建议尽快就医。眼科医生可以对你的眼睛进行详细检查，以确定是否存在其他潜在问题，如干眼症等，并提供相应的治疗建议。具体多久就医没有固定的时间标准，因为每个人的情况都是不同的。但如果你发现自己经常需要…	urgency	0	urgency	1
73	我最近眼睛偶尔畏光。我在低湿度地区偶尔会出现眼睛不适。我应该多久就医？	urgency	针对您所描述的“眼睛偶尔畏光”和“在低湿度地区偶尔会出现眼睛不适”的症状，这可能是由多种因素引起的，例如干眼症、角膜炎或者其他一些眼部疾病。每个人的具体情况都可能不同，因此很难给出一个确切的“多久就医”的建议。但是，考虑到眼睛健康的重要性，建议您在出现这些症状时尽快咨询眼科医生。眼睛畏光和不适可能是眼部问题的早期信号，及早就医可以帮助您更快地找到问题的根源并得到适当的治疗。此外，如果您发现这些症状在特定的环境条件下（如低湿度地区）更为严重，那么在前往这些地区时，可以考虑采取一些预防措施，例如使用加湿器增加室内湿度，或者佩戴防护眼镜等。总之，关注眼睛健康，及时就医是非常重要的。希望您能够尽快找到问题的解决方案，保持眼睛的健康和舒适。	urgency	0	urgency	1
74	我最近眼睛偶尔畏光。我在阅读时偶尔会出现眼睛不适。我最近眼睛偶尔畏光。我在低湿度地区偶尔会出现眼睛不适。我应该多久就医？	urgency	眼睛畏光和在阅读或处于低湿度地区时感到不适可能是多种眼部问题的症状。这些问题可能包括干眼症、结膜炎、角膜炎或其他一些眼部疾病。考虑到这些症状可能会影响您的日常生活质量，建议您尽快就医。1. **干眼症**：这是眼睛不能产生足够的泪液或泪液质量不佳，无法适当润滑眼球的情况。在低湿度地区，由于空气干燥，干眼症的症状可能会加剧。2. **结膜炎**：这是结膜（覆盖眼球表面和眼睑内部的透明薄膜）发炎的情况。它可能会导致眼睛发红、流泪、瘙痒或灼烧感，以及对光的敏感度增加。3. **角膜炎**：这是角膜（眼球前部的透明圆顶）发炎的情况。它通常会导致眼睛疼痛、发红、流泪和对光非常敏感。对于您提到的症状，这里有一些建议：* **尽快就医**：由于这些症状可能会影响您的日常生活和工作效率，建议您尽快预约眼科医生进行全面检查。* **避免揉眼**：揉眼可能会进一步刺激眼部，加重炎症。* **使用人工泪液**…	urgency	0	urgency	1
75	我在低湿度地区从未会出现眼睛不适。我应该多久就医？	urgency	在低湿度地区，由于空气较为干燥，许多人可能会感到眼睛不适，如干涩、刺痛或异物感。但您提到从未出现此类问题，这通常意味着您的眼睛适应得相当好，或者您可能已经采取了某些措施（如使用人工泪液）来保持眼部湿润。关于就医的频率，这实际上取决于多个因素，包括您的整体健康状况、年龄、是否有眼部疾病家族史等。一般来说，如果您没有眼部不适或其他视力问题，每年进行一次眼科检查是一个不错的建议。这样的检查可以帮助您及早发现并处理任何潜在的眼部问题。当然，如果您在任何时候感到眼睛不适、视力下降、看到闪光或漂浮物、或有其他眼部问题的症状，应该尽快就医。及时的专业评估和治疗对于保护您的视力至关重要。总之，虽然您目前没有眼部不适，但定期的眼科检查仍然是保护视力的重要一环。同时，如果您有任何眼部不适的症状，应该及时就医。	urgency	0	urgency	1
76	我最近眼睛从未畏光。我在低湿度地区从未会出现眼睛不适。我应该多久就医？	urgency	首先，从您提供的信息来看，您的眼睛最近没有畏光的症状，并且在低湿度地区也没有出现不适。这些都是积极的迹象，表明您的眼睛可能处于相对健康的状态。然而，关于应该多久就医的问题，这实际上取决于多种因素。一般来说，即使没有明显的症状，定期进行眼科检查也是一个好习惯。这样可以及早发现并处理可能存在的潜在问题。具体来说，如果您属于以下高风险人群之一，建议更频繁地进行眼科检查：1. 年龄较大：随着年龄的增长，患眼病的风险也会增加。因此，老年人可能需要更频繁地进行眼科检查。2. 患有慢性疾病：某些慢性疾病，如糖尿病，可能会增加患眼病的风险。如果您患有这类疾病，建议定期进行眼科检查。3. 家族眼病史：如果您的家族中有眼病遗传史，您可能也需要更频繁地进行检查。4. 高度近视：高度近视可能会增加患某些眼病的风险，如视网膜脱落等。因此，高度近视者也需要定期进行眼科检查。如果您不属于以上高风险人群，且眼睛一直保持…	urgency	0	urgency	1
77	我最近眼睛从未畏光。我在阅读时从未会出现眼睛不适。我最近眼睛从未畏光。我在低湿度地区从未会出现眼睛不适。我应该多久就医？	urgency	首先，我们来分析文本中的信息以尝试回答问题：1. **眼睛的状态**：文中提到“我最近眼睛从未畏光”和“我在阅读时从未会出现眼睛不适”，以及“我在低湿度地区从未会出现眼睛不适”。这些信息都表明，在特定的环境和活动下，你的眼睛并没有出现不适的症状。2. **问题的核心**：我应该多久就医？这实际上是一个关于健康管理和眼部护理的问题。现在，我们来根据这些信息进行推理：1. **没有症状**：根据描述，你的眼睛在多种情况下都没有出现不适。这可能意味着你的眼睛目前处于良好的健康状态。2. **就医频率的建议**：\t* 对于大多数人来说，如果没有眼部疾病或症状，通常建议每年进行一次眼科检查，以确保眼睛的健康状态。\t* 然而，如果你有特定的眼部问题或家族史，或者如果你从事需要长时间使用电脑或手机的工作，你可能需要更频繁地进行眼科检查。综上所述，尽管你的眼睛在多种情况下都没有出现不适，但为了确保眼…	urgency	0	urgency	1
78	我最近眼睛大部分时间畏光。我在低湿度地区一定会出现眼睛不适。我应该多久就医？	urgency	如果你的眼睛大部分时间都畏光，并且在低湿度地区经常感到不适，建议你尽快就医。眼科问题通常需要专业的医疗诊断和治疗，因此及时咨询医生是很重要的。畏光和眼睛不适可能是多种眼部问题的症状，例如干眼症、角膜炎、结膜炎等。在低湿度地区，空气湿度较低，可能会导致眼部干燥，从而加重这些症状。就医时，眼科医生会对你的眼睛进行详细的检查，确定具体的病因，并为你提供相应的治疗方案。治疗可能包括使用眼药水、热敷、避免长时间使用电子设备等措施，以缓解眼部不适和畏光症状。因此，建议你尽快预约眼科医生进行就诊，以便及时诊断和治疗眼部问题，保护眼睛健康。同时，如果你有任何疑问或担忧，也可以向医生咨询，他们会为你提供专业的建议和帮助。	urgency	1	urgency	1
79	我最近眼睛大部分时间畏光。我在阅读时大部分时间会出现眼睛不适。我最近眼睛大部分时间畏光。我在低湿度地区一定会出现眼睛不适。我应该多久就医？	urgency	首先，眼睛畏光和在阅读时感到不适可能是多种眼部问题的症状，如干眼症、结膜炎、角膜炎或其他眼表疾病。考虑到您还提到在低湿度地区眼睛会特别不舒服，这进一步指向了干眼症的可能性，因为低湿度环境可能会加重干眼症状。对于您所描述的情况，建议您尽快就医进行专业的眼科检查。眼科医生可以通过详细的检查和诊断来确定具体的问题所在，并为您提供合适的治疗建议。在等待就医期间，您可以尝试以下措施来缓解症状：1. 避免长时间连续用眼，尤其是进行需要高度集中的阅读或电脑工作。2. 使用加湿器或在低湿度环境中放置水盆，以增加空气湿度。3. 选择适合自己症状的滴眼液进行临时缓解。4. 外出时佩戴防紫外线的太阳镜，以减少眼部受到的刺激。总之，鉴于您的症状已经对日常生活产生了一定的影响，建议您尽快安排时间前往眼科诊所或医院进行检查和治疗。	urgency	1	urgency	1
80	我最近眼睛大部分时间畏光。我在低湿度地区大部分时间会出现眼睛不适。我应该多久就医？	urgency	眼睛畏光和在低湿度地区出现不适，都可能是眼睛健康问题的症状。这些问题可能涉及眼干、结膜炎、角膜炎等多种眼疾，有些情况可能需要医疗专业人员的诊断和治疗。1. 眼干：低湿度环境可能会加剧眼干症状，因为空气中的水分较少，眼睛表面的泪液更容易蒸发。这可能导致眼睛感到沙粒感、灼热或刺痛，并对光线更加敏感。2. 结膜炎：这是结膜（覆盖眼球和眼睑内部的薄膜）的炎症，可能由过敏、感染或其他因素引起。结膜炎的一个常见症状是眼睛对光敏感。3. 角膜炎：这是角膜（眼球前部的透明层）的炎症，可能更为严重。角膜炎的症状包括眼痛、畏光、流泪和视力下降。鉴于上述情况，建议尽快就医。眼科医生可以通过详细询问病史、进行眼部检查和相关测试来确定问题的根源，并为您提供适当的治疗建议。在等待就医期间，您可以尝试以下自我护理措施来缓解症状：* 使用人工泪液：这可以帮助缓解眼干症状。* 避免长时间盯着屏幕：定期休息眼睛，遵循20-…	urgency	1	urgency	1
81	我最近眼睛大部分时间畏光。我在阅读时大部分时间会出现眼睛不适。我最近眼睛大部分时间畏光。我在低湿度地区大部分时间会出现眼睛不适。我应该多久就医？	urgency	您的眼睛畏光和在阅读或处于低湿度地区时出现不适，这些都是眼睛可能存在问题的信号。首先，您应该考虑尽快就医，以便眼科医生能对您的情况进行全面评估。畏光可能与多种眼部问题有关，如角膜炎、结膜炎、干眼症等。在阅读时出现眼睛不适，可能与视力问题、眼睛疲劳或需要更换眼镜处方有关。而在低湿度地区出现不适，可能与干眼症或环境因素导致的眼部刺激有关。因此，建议您尽快安排一次眼科检查。眼科医生可以通过详细询问您的症状、进行眼部检查和相关测试，来确定您眼睛不适的具体原因，并为您提供相应的治疗建议。在等待就医期间，您可以尝试一些自我缓解的方法，如避免长时间连续用眼、保持室内湿度适中、使用人工泪液等。但请注意，这些方法只是暂时的缓解措施，不能替代专业的医疗诊断和治疗。总之，您的眼睛不适症状需要引起足够的重视，建议您尽快就医并遵循医生的建议进行治疗。	urgency	1	urgency	1
82	我最近眼睛大部分时间畏光。我在低湿度地区经常会出现眼睛不适。我应该多久就医？	urgency	眼睛畏光和在低湿度地区出现不适，可能是由于多种原因造成的，包括但不限于干眼症、角膜炎或其他眼部疾病。这些状况都需要专业的医疗评估来确定合适的治疗方案。关于应该多久就医的问题，实际上，一旦你发现自己的眼睛有持续的不适症状，比如畏光，就应该尽快就医。眼睛的健康非常重要，而且很多眼部问题在早期是可以通过简单的治疗得到有效控制的。如果拖延就医，可能会导致症状加重，甚至影响到视力。此外，如果你在低湿度地区经常出现眼睛不适，可以考虑采取一些措施来缓解症状，比如使用加湿器增加空气湿度，或者咨询医生是否可以使用人工泪液等。但这些措施都应该在医生的指导下进行，以确保安全有效。总之，建议你尽快就医，以便得到专业的诊断和治疗建议。同时，注意保持眼部卫生，避免用手揉眼睛，以免加重症状。	urgency	1	urgency	1
83	我最近眼睛大部分时间畏光。我在阅读时大部分时间会出现眼睛不适。我最近眼睛大部分时间畏光。我在低湿度地区经常会出现眼睛不适。我应该多久就医？	urgency	您提到眼睛大部分时间畏光，阅读时经常出现眼睛不适，以及低湿度地区也经常出现眼睛不适。这些症状都可能与眼部健康有关，需要引起注意。首先，畏光可能是由多种原因引起的，如角膜炎、结膜炎、干眼症等。这些病症都可能导致眼睛对光线敏感，出现畏光的症状。同时，您在阅读时经常出现眼睛不适，可能与长时间用眼、视力疲劳或者需要调整眼镜度数有关。在低湿度地区，眼睛容易感到干涩不适，可能与环境干燥导致的干眼症有关。针对您的情况，建议您尽快就医。眼科医生可以对您的眼睛进行全面检查，确定畏光和眼睛不适的具体原因，并给出相应的治疗建议。在治疗过程中，您可能需要遵循医生的指示，使用眼药水、避免长时间用眼等。此外，为了保护眼睛，您可以注意以下几点：1. 保持眼部清洁，避免用手揉眼睛；2. 定期进行眼部检查，了解自己的视力状况；3. 注意用眼卫生，避免长时间连续用眼；4. 在干燥环境中，可以使用加湿器增加空气湿度；5. 如…	urgency	1	urgency	1
84	我最近眼睛大部分时间畏光。我在低湿度地区约一半时间会出现眼睛不适。我应该多久就医？	urgency	如果你的眼睛长时间畏光，并且在低湿度地区经常感到不适，建议尽快就医。眼睛畏光和不适可能是多种眼部问题的症状，包括干眼症、角膜炎、结膜炎等。这些问题如果不及时治疗，可能会导致更严重的眼部疾病。在就医之前，你可以尝试一些自我护理的方法来缓解眼部不适，例如：1. 避免长时间盯着电脑屏幕或其他电子设备，尤其是在干燥的环境中。2. 定时眨眼，以保持眼部湿润。3. 使用加湿器或在室内放置水盆等增加室内湿度的方法。但是，如果自我护理方法不能缓解你的症状，或者症状持续加重，你应该尽快就医。眼科医生可以对你的眼睛进行全面检查，确定问题的原因，并为你制定个性化的治疗方案。总之，如果你的眼睛长时间畏光或不适，不要拖延就医时间。及时诊断和治疗可以帮助你避免更严重的眼部问题，并保护你的视力健康。	urgency	1	urgency	1
85	我最近眼睛大部分时间畏光。我在阅读时大部分时间会出现眼睛不适。我最近眼睛大部分时间畏光。我在低湿度地区约一半时间会出现眼睛不适。我应该多久就医？	urgency	考虑到您描述的眼睛畏光和在阅读以及处于低湿度地区时出现的眼睛不适，这些症状可能是由多种原因引起的，比如干眼症、眼部炎症、视力问题等。这些不适可能会影响您的日常生活质量，因此建议您尽快就医。具体来说，您可以考虑在以下时间节点内寻求医疗帮助：1. 立即：如果症状严重或持续不减，尤其是如果畏光和不适已经显著影响了您的日常生活（如工作、学习、驾驶等），那么应该尽快预约眼科医生进行检查。2. 一周内：如果症状是间歇性的，但出现频率较高，比如每天都会有几次不适感，建议您在一周内安排时间去看医生。这样可以确保问题得到及时关注，避免潜在病情恶化。3. 观察期内：如果症状非常轻微，且出现频率较低，您可以先观察几天，记录症状的发生时间、持续时间和严重程度。如果这期间症状有加重趋势，或者您开始担心可能存在的健康问题，那么就不要再等待，立即就医。在任何情况下，如果眼睛的不适伴随着视力下降、疼痛、红肿、流泪不止或…	urgency	1	urgency	1
86	我最近眼睛经常畏光。我在低湿度地区一定会出现眼睛不适。我应该多久就医？	urgency	眼睛畏光以及在低湿度地区出现不适，可能是多种眼部问题的症状，包括但不限于干眼症、角膜炎或其他眼部炎症。这些问题需要专业的医学评估和治疗，因此建议及时就医。关于应该多久就医，通常建议尽快预约眼科医生进行检查。眼部不适可能影响到日常生活和工作，而且如果不及时治疗，某些眼部问题可能会恶化或导致更严重的并发症。在等待就医期间，可以尝试以下措施缓解不适：1. 避免长时间盯着屏幕或其他近距离工作，定期休息眼睛。2. 使用加湿器增加室内湿度，尤其是在低湿度地区。3. 根据需要使用人工泪液或眼药水来滋润眼睛。4. 避免揉眼睛，以免加重炎症或感染。5. 外出时佩戴太阳镜以减少光线对眼睛的刺激。请记住，以上建议不能替代专业医疗建议。尽快就医，以便得到准确的诊断和适当的治疗。	urgency	1	urgency	1
87	我最近眼睛经常畏光。我在阅读时经常会出现眼睛不适。我最近眼睛经常畏光。我在低湿度地区一定会出现眼睛不适。我应该多久就医？	urgency	考虑到您最近眼睛经常畏光，在阅读时和处于低湿度地区时都会出现眼睛不适，这可能是眼部健康问题的信号。眼睛畏光、不适可能与多种眼部疾病有关，如干眼症、角膜炎、结膜炎等。这些状况如果不及时治疗，可能会对视力产生长期影响。因此，建议您尽快就医，最好在一周内咨询眼科医生。眼科医生可以通过专业的检查，确定您眼睛不适的具体原因，并给出相应的治疗建议。及时的治疗不仅可以缓解您当前的不适，还可以预防可能出现的并发症，保护您的视力健康。在等待就医期间，您可以尝试减少长时间使用电子设备、保持室内湿度、避免用手揉眼睛等措施，以缓解眼部不适。同时，保持充足的睡眠和饮食均衡也有助于眼部健康。	urgency	1	urgency	1
88	我最近眼睛经常畏光。我在低湿度地区大部分时间会出现眼睛不适。我应该多久就医？	urgency	眼睛畏光和在低湿度地区出现不适可能与多种眼部问题有关，如干眼症、结膜炎或其他眼部疾病。这些问题可能需要专业的医疗诊断和治疗。关于应该多久就医，建议尽快咨询眼科医生或专业医疗机构进行详细检查和诊断。早期发现和治疗眼部问题可以避免病情进一步恶化，并有助于保护视力健康。在等待就医期间，可以尝试以下措施来缓解症状：1. 避免长时间暴露在干燥的环境中，如使用加湿器增加室内湿度。2. 避免长时间盯着电脑屏幕或手机屏幕，定期休息眼睛。3. 使用人工泪液来滋润眼睛，但需在医生指导下使用。请记住，以上建议仅供参考，不能替代专业医疗意见。因此，强烈建议您尽快就医，以便得到准确的诊断和适当的治疗。	urgency	1	urgency	1
89	我最近眼睛经常畏光。我在阅读时经常会出现眼睛不适。我最近眼睛经常畏光。我在低湿度地区大部分时间会出现眼睛不适。我应该多久就医？	urgency	首先，我们来分析文本中的关键信息。您提到最近眼睛经常畏光，并且在阅读时经常感到眼睛不适。此外，您还提到在低湿度地区的大部分时间都会出现眼睛不适。这些症状都可能与眼睛的健康状况有关。1. **眼睛畏光**：这可能是由多种原因引起的，包括眼表疾病（如干眼症、角膜炎）、眼部炎症、过度使用电子设备导致的眼睛疲劳等。畏光通常是眼睛试图保护自己免受进一步伤害的自然反应。2. **阅读时眼睛不适**：这可能与长时间集中注意力、眼睛疲劳或需要配戴眼镜或隐形眼镜有关。如果您的视力不佳或长时间不更新眼镜处方，可能会导致阅读时眼睛不适。3. **低湿度地区眼睛不适**：低湿度环境可能会加重某些眼表疾病，如干眼症。干燥的空气会减少眼睛表面的湿润度，导致眼睛感到不适。结合这些症状，建议您尽快就医。眼科医生可以对您的眼睛进行全面检查，确定导致这些症状的具体原因，并为您提供适当的治疗建议。在等待就医期间，您可以尝试以…	urgency	1	urgency	1
90	我最近眼睛经常畏光。我在低湿度地区经常会出现眼睛不适。我应该多久就医？	urgency	眼睛畏光和在低湿度地区出现不适可能是多种眼部问题的症状，包括干眼症、结膜炎等。这些问题可能需要专业的医疗关注和治疗，以防止症状进一步恶化。对于你提到的眼睛畏光和不适，建议尽快就医。眼科医生可以对你的眼睛进行详细的检查，确定具体的原因，并提供适当的治疗建议。在等待就医期间，你可以尝试以下措施来缓解症状：1. 避免长时间暴露在干燥的环境中，如使用加湿器增加室内湿度。2. 避免长时间使用电子设备，因为屏幕辐射和长时间注视可能加重眼部不适。3. 定期眨眼，以保持眼球表面的湿润。4. 使用人工泪液来滋润眼睛，但请在使用前咨询医生或药师的建议。请记住，以上建议只是暂时的缓解措施，而不是治疗方法。因此，尽快就医并遵循医生的建议是解决眼部问题的关键。总之，对于眼睛畏光和在低湿度地区出现的不适，建议尽快就医进行专业检查和治疗。眼科医生能够为你提供准确的诊断和适当的治疗方案。	urgency	1	urgency	1
91	我最近眼睛经常畏光。我在阅读时经常会出现眼睛不适。我最近眼睛经常畏光。我在低湿度地区经常会出现眼睛不适。我应该多久就医？	urgency	您提到眼睛经常畏光，并且在阅读和低湿度地区时感到眼睛不适。这些症状可能与多种眼部问题相关，例如干眼症、角膜炎或其他眼表疾病。考虑到您的眼睛不适情况，我建议您尽快就医，以便得到专业的眼科医生的评估和建议。不要忽视眼部不适，因为眼睛是感知外界的重要器官，任何不适都可能影响您的生活质量和日常活动。就医时，请向医生详细描述您的症状，包括畏光的程度、眼睛不适的具体情况以及是否有其他伴随症状（如视力模糊、眼睛发红等）。医生可能会进行一系列眼部检查，以确定您症状的原因，并根据具体情况为您制定相应的治疗方案。请记住，及时就医是保护眼睛健康的重要一步。祝您早日康复！	urgency	1	urgency	1
92	我最近眼睛经常畏光。我在低湿度地区约一半时间会出现眼睛不适。我应该多久就医？	urgency	眼睛畏光和在低湿度地区出现不适可能是多种眼部问题的症状，包括但不限于干眼症、角膜炎或其他眼表疾病。这些问题可能因环境湿度低、长时间使用电子设备、佩戴隐形眼镜不当或其他因素而加剧。考虑到您的症状，建议您尽快就医进行眼科检查。眼科医生能够评估您的眼部状况，确诊问题的根源，并提供相应的治疗建议。在等待就医期间，您可以尝试以下自我护理措施来缓解症状：1. 避免长时间连续使用电子设备，定期休息眼睛。2. 使用加湿器或在办公室/居住空间放置水盆，以增加环境湿度。3. 如果佩戴隐形眼镜，请确保按照医生建议的正确佩戴和清洁方法操作。4. 使用人工泪液来滋润眼睛，但最好在咨询医生后使用。总之，您的症状需要专业医生的评估和治疗。请尽快预约眼科医生进行检查，以便及时诊断和治疗潜在的眼部问题。祝您早日康复！	urgency	1	urgency	1
93	我最近眼睛经常畏光。我在阅读时经常会出现眼睛不适。我最近眼睛经常畏光。我在低湿度地区约一半时间会出现眼睛不适。我应该多久就医？	urgency	眼睛畏光和在阅读或处于低湿度环境时感到不适可能是多种眼部问题的症状。这些问题可能包括干眼症、结膜炎、角膜炎或其他与眼睛健康有关的问题。鉴于您描述的症状，建议您尽快就医进行专业的眼科检查。1. **干眼症**：这是眼睛不能产生足够的泪水，或者泪水的质量不足以润滑和滋养眼睛的情况。在低湿度环境中，干眼症的症状可能会加剧。2. **结膜炎**：这是结膜（覆盖眼球和眼睑内侧的透明薄膜）发炎的情况。它可能导致眼睛发红、瘙痒、灼烧感和分泌物增多。3. **角膜炎**：这是角膜（眼睛的透明前部，覆盖虹膜和瞳孔）发炎的情况。它可能导致眼睛疼痛、畏光、视力模糊和流泪。考虑到您的眼睛经常畏光，并且在特定环境下出现不适，这些可能是影响您日常生活质量的重要症状。因此，**建议尽快（如可能的话，在接下来的几天内）预约眼科医生进行全面检查**。眼科医生可以通过详细的眼部检查来确定问题的根本原因，并为您提供适当的治疗…	urgency	1	urgency	1
94	我最近眼睛约一半时间畏光。我在低湿度地区一定会出现眼睛不适。我应该多久就医？	urgency	眼睛畏光和在低湿度地区出现不适可能是多种眼部问题的症状，包括但不限于干眼症、角膜炎或其他眼表疾病。这些问题需要由专业的眼科医生进行诊断和治疗。考虑到您的症状已经出现了一段时间，并且有一定的规律性（如在低湿度地区一定会不适），建议您尽快就医。拖延可能会导致症状加重或引发其他并发症。1. 尽快预约眼科医生：您可以通过电话或在线平台预约近期的眼科门诊，详细描述您的症状，以便医生能更准确地为您诊断和治疗。2. 保持眼部湿润：在等待就医期间，您可以尝试使用人工泪液来保持眼部湿润，缓解不适症状。但请注意，这只是临时缓解措施，不能替代专业治疗。3. 避免刺激：尽量避免长时间暴露在干燥、多风或烟尘环境中，以减少对眼睛的刺激。如需外出，可以佩戴防护眼镜。4. 不要揉眼：揉眼可能会加重眼部不适和炎症，请尽量避免。5. 保持良好的生活习惯：保持充足的睡眠，合理饮食，增加富含维生素A和C的食物摄入，有助于维护眼…	urgency	1	urgency	1
95	我最近眼睛约一半时间畏光。我在阅读时约一半时间会出现眼睛不适。我最近眼睛约一半时间畏光。我在低湿度地区一定会出现眼睛不适。我应该多久就医？	urgency	您的眼睛出现畏光和在阅读时感到不适的情况，以及您提到在低湿度地区眼睛不适的加剧，这些都可能是眼睛健康问题的信号。虽然确定具体的就医频率需要咨询专业医生，但根据您描述的频率和不适症状，建议您尽快就医进行眼科检查。畏光可能是由多种原因引起的，包括干眼症、角膜炎、结膜炎等。而阅读时的不适可能与视力问题、眼睛疲劳或需要更换眼镜处方有关。低湿度地区可能加剧干眼症状，因为干燥的环境会减少泪液的分泌，导致眼睛更加不适。在等待就医期间，您可以尝试以下措施来缓解症状：1. 避免长时间连续使用电子设备，定期休息眼睛。2. 使用加湿器或在低湿度地区时多喝水，以保持身体水分。3. 尝试使用人工泪液来缓解干眼症状。4. 如果您的症状在使用隐形眼镜时出现，考虑暂时改用框架眼镜。请务必咨询专业医生以获取准确的诊断和治疗建议。他们将能够评估您的症状、进行必要的检查，并为您提供个性化的治疗计划。	urgency	1	urgency	1
96	我最近眼睛约一半时间畏光。我在低湿度地区大部分时间会出现眼睛不适。我应该多久就医？	urgency	眼睛畏光和在低湿度地区出现不适可能是多种眼部问题的症状，包括但不限于干眼症、角膜炎或其他眼表疾病。这些问题可能需要专业的医疗诊断和治疗，因此建议尽快就医。具体来说，如果眼睛畏光和不适的症状已经持续了一段时间，并且对你的日常生活产生了影响，那么应该尽快安排看眼科医生。眼科医生可以对你的眼睛进行详细的检查，确定问题的根本原因，并提供适当的治疗建议。在等待就医期间，你可以尝试采取一些自我护理的措施来缓解症状，例如：1. 避免长时间盯着电脑屏幕或手机屏幕，定期休息眼睛。2. 使用加湿器或在室内放置水盆等增加室内湿度的方法，以缓解眼部不适。3. 使用人工泪液等眼部润滑剂来滋润眼睛。但是，这些措施只是暂时的缓解方法，不能替代专业医疗诊断和治疗。因此，建议尽快就医，以便得到更好的治疗效果。最后需要提醒的是，就医前最好提前电话咨询或网上预约，了解医生的出诊时间和就诊流程，以便更加顺利地进行就医。同时，如…	urgency	1	urgency	1
97	我最近眼睛约一半时间畏光。我在阅读时约一半时间会出现眼睛不适。我最近眼睛约一半时间畏光。我在低湿度地区大部分时间会出现眼睛不适。我应该多久就医？	urgency	您提到眼睛有一半的时间畏光，并且在阅读时也有一半的时间感到不适，同时在低湿度地区大部分时间眼睛都会出现不适。这些症状都表明您的眼睛可能存在问题，需要得到及时的关注和医疗护理。1. 畏光可能是由多种原因引起的，包括眼部炎症、干眼症、角膜炎等。长时间畏光不仅会影响您的日常生活，还可能导致更严重的眼部问题。2. 阅读时眼睛不适可能与视力问题、眼部疲劳或未矫正的屈光不正有关。持续的眼部不适可能加剧视力问题，甚至可能导致头痛等其他症状。3. 在低湿度地区眼睛不适可能与干眼症有关。干眼症是一种常见的眼部疾病，会导致眼部不适、视力模糊等症状。综上所述，考虑到您的症状已经对您的日常生活产生了影响，并且可能涉及到多种眼部问题，我建议您尽快就医。眼科医生可以对您的眼睛进行全面的检查，确定具体的原因，并为您提供适当的治疗方案。不要忽视眼部的不适，因为眼睛的健康非常重要，直接影响到您的生活质量和视力健康。	urgency	1	urgency	1
98	我最近眼睛约一半时间畏光。我在低湿度地区经常会出现眼睛不适。我应该多久就医？	urgency	眼睛畏光和在低湿度地区出现不适可能是多种眼部问题的症状，包括干眼症、结膜炎或其他眼表疾病。这些问题可能会随着环境条件的改变而加重或减轻。1. 干眼症：低湿度环境可能导致空气中的水分减少，从而使眼睛表面的泪液蒸发得更快，导致干眼症。干眼症可能会引起眼睛畏光、刺痛、异物感或视力波动等症状。2. 结膜炎：眼睛表面的结膜发炎也会引起畏光和不适。结膜炎可以由多种因素引起，包括过敏、感染或刺激性化学物质。考虑到您提到的情况，建议尽快就医进行眼科检查。眼科医生可以通过详细询问病史、进行眼部检查和必要的测试来确定具体原因，并制定适当的治疗计划。在等待就医期间，您可以尝试以下措施来缓解症状：* 使用人工泪液：选择不含防腐剂的人工泪液，并按照说明使用。* 避免长时间使用电子设备：长时间盯着屏幕可能会加重干眼症状。* 保持室内湿度：使用加湿器增加室内湿度，有助于缓解干眼症状。* 避免揉眼：揉眼可能会加重眼部不…	urgency	1	urgency	1
99	我最近眼睛约一半时间畏光。我在阅读时约一半时间会出现眼睛不适。我最近眼睛约一半时间畏光。我在低湿度地区经常会出现眼睛不适。我应该多久就医？	urgency	考虑到您的眼睛有一半的时间都畏光，并且在阅读时也有一半的时间感到不适，特别是在低湿度地区，这表明您的眼睛可能正在经历某种问题或疾病。这些问题可能与干眼症、角膜炎、结膜炎或其他眼部疾病有关。对于这种情况，建议您尽快就医。眼睛是一个非常重要的器官，任何不适或异常都应该得到及时的关注和治疗。眼科医生可以对您进行详细的眼部检查，确定问题的具体原因，并为您提供适当的治疗建议。在等待就医期间，您可以尝试一些自我缓解的方法，例如：1. 尽量避免长时间连续使用电子设备，因为屏幕辐射和蓝光可能会加重眼部不适。2. 在阅读或进行其他需要集中视线的活动时，确保环境光线充足且均匀，避免过强或过弱的光线。3. 在低湿度地区，可以考虑使用加湿器来增加室内湿度，这有助于缓解干眼症引起的不适。4. 保持充足的睡眠时间，让眼睛得到充分的休息。但请注意，这些建议只是暂时的缓解措施，不能替代专业医生的诊断和治疗。因此，建议您…	urgency	1	urgency	1
100	我最近眼睛约一半时间畏光。我在低湿度地区约一半时间会出现眼睛不适。我应该多久就医？	urgency	眼睛畏光和在低湿度地区出现不适可能是多种眼部问题的症状，包括但不限于干眼症、角膜炎或其他眼表疾病。这些问题需要专业的医学评估来确定具体的原因和适当的治疗方案。考虑到您的症状，建议您尽快就医。眼科医生可以通过详细的眼部检查来评估您的状况，并为您提供个性化的治疗建议。在等待就医期间，您可以尝试以下措施来缓解症状：1. 避免长时间连续使用电子设备，因为屏幕发出的蓝光可能加重眼部不适。2. 在低湿度环境中使用加湿器，以增加空气中的湿度，有助于缓解眼部干燥。3. 佩戴防紫外线的太阳镜，以减少户外活动时眼睛受到的刺激。4. 遵循医生的建议使用人工泪液或其他眼部润滑剂，以缓解眼部干燥和不适感。总之，尽快就医是明智的选择，以便及时诊断和治疗潜在的眼部问题。同时，采取上述措施可以帮助您在等待就医期间缓解症状。	urgency	1	urgency	1
101	我最近眼睛约一半时间畏光。我在阅读时约一半时间会出现眼睛不适。我最近眼睛约一半时间畏光。我在低湿度地区约一半时间会出现眼睛不适。我应该多久就医？	urgency	您提到眼睛畏光和在阅读时以及低湿度地区出现的不适，这些都可能是眼睛健康问题的信号。畏光（也称为光敏感）和眼睛不适可以由多种因素引起，包括但不限于干眼症、角膜炎、结膜炎、眼疲劳或更严重的眼部疾病。考虑到您经常性地出现这些症状，我强烈建议您尽快就医。眼睛的健康非常重要，任何持续的不适感都不应被忽视。眼科医生能够对您的眼睛进行全面检查，确定不适的具体原因，并为您提供适当的治疗建议。在等待就医期间，您可以尝试以下措施来暂时缓解不适：1. 避免长时间连续用眼，尤其是进行近距离活动，如阅读或使用电子设备。2. 定时眨眼以确保眼球表面得到充分的润滑。3. 如果可能的话，在低湿度环境中使用加湿器以增加空气湿度。4. 佩戴防蓝光眼镜或普通太阳镜以减少对眼睛的光刺激。5. 避免揉眼，因为这可能会加剧不适或导致感染。请记住，这些只是临时性的缓解措施，并不能替代专业的医疗诊断和治疗。尽快预约眼科医生，进行全面的…	urgency	1	urgency	1
102	我在非常干燥的地方一定会出现眼睛不适。我应该多久就医？	urgency	在非常干燥的环境中，眼睛不适是一个常见的问题，因为这可能导致眼部干涩、红肿、异物感等症状。如果你的眼睛在干燥环境中经常出现不适，建议你尽快就医，以便得到专业的诊断和治疗建议。就医的频率取决于你的症状严重程度和持续时间。如果你的症状较轻且只是偶尔出现，可以在每次出现症状时就医，以便及时缓解不适。然而，如果你的症状较为严重或持续存在，建议尽快就医，以便进行更全面的检查和治疗。在就医前，你可以采取一些措施来缓解眼部不适，例如：1. 使用人工泪液：人工泪液可以帮助补充眼部水分，缓解干涩感。2. 避免长时间使用电子设备：长时间盯着屏幕会减少眨眼次数，加重眼部干涩。3. 保持室内湿度：使用加湿器或在室内放置水盆等方式增加室内湿度，有助于缓解眼部干燥。总之，如果你的眼睛在干燥环境中经常出现不适，建议你尽快就医，以便得到专业的建议和治疗。同时，采取一些缓解措施也可以帮助你减轻不适症状。	urgency	1	urgency	1
103	我最近眼睛一直畏光。我在非常干燥的地方一定会出现眼睛不适。我应该多久就医？	urgency	如果你的眼睛一直畏光，并且在干燥的环境中感到不适，这可能是眼部干燥症（Dry Eye Syndrome）或其他眼部问题的症状。建议尽快就医，以便确诊和治疗。眼部干燥症是一种常见的眼部疾病，它会导致眼睛表面缺乏足够的泪液润滑，从而使眼睛感到干燥、沙粒感、疼痛、发红、视力模糊等不适症状。干燥的环境可能会加剧这种症状。除了眼部干燥症，其他可能导致眼睛畏光和不适的原因还包括角膜炎、结膜炎、角膜溃疡等。这些疾病需要专业的医生进行诊断和治疗。因此，建议你尽快前往眼科医院就诊。医生会进行详细的眼部检查，确定病因，并给出相应的治疗方案。在治疗期间，你需要遵循医生的指示，正确使用药物，并注意眼部卫生和保湿，以促进康复。总之，如果你的眼睛一直畏光，干燥环境中出现不适，应该尽快就医，以便得到专业的诊断和治疗。请注意：以上内容仅供参考，不能作为医学诊断、治疗依据或指导建议。请您随时关注身体状况，切勿盲目用药或治…	urgency	1	urgency	1
104	我最近眼睛一直畏光。我在阅读时一直会出现眼睛不适。我最近眼睛一直畏光。我在非常干燥的地方一定会出现眼睛不适。我应该多久就医？	urgency	考虑到您描述的眼睛畏光和在干燥环境中出现的不适，这可能是由多种原因引起的，比如干眼症、角膜炎或者其他眼表疾病。这些情况下，眼睛对光线的敏感性增加，同时干燥的环境也可能加剧眼部的不适感。对于您提出的问题，“我应该多久就医？”实际上，当您首次出现这些症状时，就应该尽快就医。眼睛的健康非常重要，任何不适感都不应被忽视。眼科医生能够通过专业的检查来确定您眼睛不适的具体原因，并给出相应的治疗建议。在等待就医期间，您可以尝试一些自我缓解的方法，比如：1. 避免长时间连续用眼，尤其是盯着电脑或手机屏幕。2. 使用加湿器来增加室内环境的湿度，缓解眼部干燥。3. 外出时佩戴太阳镜以减少眼睛对光线的直接暴露。但请注意，这些方法只是暂时的缓解措施，并不能替代专业的医疗诊断和治疗。因此，我强烈建议您尽快预约眼科医生进行详细的检查和治疗。	urgency	1	urgency	1
105	我在非常干燥的地方大部分时间会出现眼睛不适。我应该多久就医？	urgency	在干燥环境中，眼睛不适是一个常见的问题。通常，这是由于空气湿度低导致的眼部干燥和刺激。虽然这种不适可能不是立即需要医疗关注的紧急情况，但如果你发现自己的症状持续存在或严重影响生活质量，就应该考虑就医。以下是一些建议，可以帮助你决定何时就医：1. 观察症状的持续时间和严重程度。如果你的眼睛不适只是偶尔出现，并且症状轻微，可能只需要采取一些自我护理措施，如使用人工泪液或避免长时间暴露在干燥环境中。然而，如果症状持续存在、加重或影响到你的日常生活，如阅读、驾驶或工作，那么你应该尽快就医。2. 注意是否有其他伴随症状。除了眼部干燥和不适外，还要注意是否有其他眼部症状，如发红、疼痛、异物感、视力模糊等。这些症状可能是眼部疾病的表现，需要专业医生的评估和治疗。3. 考虑你的个人健康状况和风险因素。某些人可能更容易出现眼部干燥和不适，如老年人、患有某些慢性疾病（如糖尿病、风湿性疾病）的人、长时间使用电…	urgency	1	urgency	1
106	我最近眼睛一直畏光。我在非常干燥的地方大部分时间会出现眼睛不适。我应该多久就医？	urgency	眼睛畏光和干燥环境中的不适可能是多种眼部问题的症状，包括但不限于干眼症、角膜炎或其他眼表疾病。这些问题如果不及时治疗，可能会导致更严重的眼部健康并发症。考虑到您的症状，建议您尽快就医。眼科医生可以通过详细的眼部检查来确定问题的根本原因，并为您提供适当的治疗建议。治疗可能包括使用人工泪液、抗炎药物、改变生活环境或采取其他措施来缓解您的症状。在等待就医期间，您可以尝试采取一些自我护理措施来缓解眼部不适，例如：1. 避免长时间连续使用电子设备，因为屏幕发出的蓝光可能加重眼部不适。2. 定期休息眼睛，每隔一段时间进行一些视觉放松活动，如远眺。3. 在干燥环境中使用加湿器以增加空气湿度。4. 尽量避免揉眼睛，以减少眼部刺激。但是，这些自我护理措施不能替代专业医疗建议。因此，请尽快安排就医，以便得到及时、专业的治疗。	urgency	1	urgency	1
107	我最近眼睛一直畏光。我在阅读时一直会出现眼睛不适。我最近眼睛一直畏光。我在非常干燥的地方大部分时间会出现眼睛不适。我应该多久就医？	urgency	您的眼睛畏光和干燥环境下的不适感是需要关注的问题。长时间的眼睛不适可能意味着存在某种眼部问题，如干眼症、角膜炎或其他视觉问题。在干燥环境中，眼睛的不适感可能由于环境湿度低，导致泪液蒸发过快，从而使眼睛无法得到充分润滑。考虑到您的症状，建议您尽快就医进行眼科检查。眼科医生可以评估您的眼睛状况，确定导致不适的具体原因，并为您提供适当的治疗建议。在等待就医期间，您可以尝试以下措施来缓解症状：1. 使用人工泪液：选择无防腐剂的人工泪液，定期滴用以保持眼睛湿润。2. 避免长时间用眼：尽量减少连续用眼时间，每隔一段时间休息一下眼睛。3. 调整环境湿度：在干燥环境中使用加湿器增加空气湿度。4. 佩戴护目镜：在户外或干燥环境中佩戴护目镜，减少泪液蒸发。请务必记住，以上建议只是暂时的缓解措施，并不能替代专业医疗建议。尽快就医是确保您眼睛健康的关键。	urgency	1	urgency	1
108	我在非常干燥的地方经常会出现眼睛不适。我应该多久就医？	urgency	在非常干燥的环境中，眼睛不适是一个常见的问题，可能是由于空气湿度低导致的眼部干涩。如果你的眼睛只是偶尔不适，并且没有伴随其他症状（如视力模糊、持续疼痛、红肿等），你可以尝试一些自我缓解的方法，比如：1. 使用人工泪液：这可以帮助补充眼部水分，缓解干涩感。2. 避免长时间盯着屏幕：定期休息眼睛，遵循20-20-20法则（每20分钟看一次远处，至少20英尺远，持续20秒）。3. 使用加湿器：在室内使用加湿器可以增加空气湿度，有助于缓解眼部干涩。然而，如果你的眼睛不适症状持续存在或加重，或者伴随其他令人担忧的症状，建议尽快就医。眼科医生可以对你的眼睛进行详细检查，确定不适的原因，并提供针对性的治疗建议。具体来说，以下情况建议尽快就医：1. 眼睛持续干涩、疼痛或不适，无法通过自我缓解方法改善。2. 视力出现模糊、下降或其他变化。3. 眼睛发红、肿胀或有异物感。4. 对光线敏感或畏光。5. 眼睛有…	urgency	1	urgency	1
109	我最近眼睛一直畏光。我在非常干燥的地方经常会出现眼睛不适。我应该多久就医？	urgency	如果你的眼睛一直畏光，并且在干燥的环境中经常感到不适，建议尽快就医。眼睛畏光和干燥可能是多种眼部问题的症状，例如干眼症、结膜炎或其他眼表疾病。这些问题如果不及时治疗，可能会导致更严重的眼部疾病或损伤。建议尽快预约眼科医生进行全面的眼部检查，以确定导致这些症状的具体原因。医生可能会给你开处方药或建议使用非处方药来缓解你的症状，或者提供其他治疗建议，如使用人工泪液、避免长时间使用电子设备、改善环境湿度等。在等待就医期间，你可以尝试采取一些自我护理的措施来缓解症状，例如：1. 避免长时间盯着电脑屏幕或手机屏幕，每小时至少休息5-10分钟。2. 保持室内湿度适宜，使用加湿器或在暖气旁边放置盆装水等。3. 避免在空调或风扇直吹下长时间待着。4. 多喝水，保持充足的水分摄入。总之，如果你的眼睛一直畏光并且感到不适，请尽快就医，以便得到专业的诊断和治疗建议。请注意：以上内容仅供参考，不能作为医学诊断、…	urgency	1	urgency	1
110	我最近眼睛一直畏光。我在阅读时一直会出现眼睛不适。我最近眼睛一直畏光。我在非常干燥的地方经常会出现眼睛不适。我应该多久就医？	urgency	眼睛畏光和在阅读或处于干燥环境中时感到不适可能是多种眼部问题的症状，包括但不限于干眼症、角膜炎或其他眼表疾病。这些问题可能会影响您的视力或导致长期眼部健康并发症，因此建议及时就医。具体应该多久就医，这取决于症状的严重程度和持续时间。如果您的症状已经持续数天或更长时间，并且严重影响了日常生活和工作，那么建议尽快就医。如果症状较轻，但已经持续了一段时间，也应该考虑咨询眼科医生以获取专业建议和治疗。在等待就医期间，您可以尝试采取一些自我护理措施来缓解症状，例如：1. 避免长时间连续使用电子设备，尤其是在干燥的环境中。2. 定期眨眼，以保持眼部湿润。3. 使用加湿器或在干燥的环境中使用人工泪液来保持眼部湿润。4. 避免揉眼或过度用力擦拭眼睛。但是，这些措施只是暂时的缓解方法，不能替代专业医疗建议和治疗。因此，如果您的症状持续存在或加重，请尽快就医。	urgency	1	urgency	1
111	我在非常干燥的地方约一半时间会出现眼睛不适。我应该多久就医？	urgency	在干燥环境中，眼睛不适是一个常见的问题，可能是由于环境引起的眼部干涩，但也可能是其他眼部健康问题的表现。关于应该多久就医，这取决于不适的严重程度和持续时间。如果眼睛不适只是偶尔出现，并且症状相对较轻（如轻微的干涩感或短暂的刺痛），你可以尝试一些自我缓解的方法，如：1. 使用人工泪液：这可以帮助补充眼部水分，缓解干涩感。2. 避免长时间盯着屏幕：定期休息眼睛，遵循20-20-20法则（每20分钟看20英尺远的东西，持续20秒）。3. 调整环境湿度：使用加湿器增加室内湿度，但要确保加湿器定期清洗，避免滋生细菌。然而，如果眼睛不适的症状持续存在、加重或影响到你的日常生活，建议尽快就医。以下是一些需要尽快就医的情况：1. 眼睛持续发红、疼痛或刺痛。2. 视力下降或模糊。3. 对光敏感或无法忍受的眼部不适。4. 眼部有异物感或分泌物增多。眼科医生可以对你的眼睛进行全面检查，确定不适的原因，并提供针…	urgency	1	urgency	1
112	我最近眼睛一直畏光。我在非常干燥的地方约一半时间会出现眼睛不适。我应该多久就医？	urgency	眼睛畏光和在干燥环境中的不适可能表明眼睛存在一些问题。这些问题可能包括干眼症、结膜炎、角膜炎或其他一些眼部疾病。为了保护和恢复眼睛的健康，建议尽快就医。具体来说，如果你发现自己的眼睛畏光或在干燥环境中经常感到不适，最好在出现症状的初期就寻求医疗帮助。眼科医生可以对你的眼睛进行详细的检查，确定问题的根源，并提供适当的治疗建议。在等待就医期间，你可以尝试一些自我护理的方法来缓解不适。例如，避免长时间连续使用电子设备，因为屏幕发出的蓝光可能加重眼睛的不适；保持室内湿度适中，以减轻干燥环境对眼睛的影响；还可以定期使用人工泪液来滋润眼睛。总之，眼睛的健康非常重要，所以在出现任何不适症状时都应该及时就医。尽早诊断和治疗眼部问题，有助于防止症状进一步恶化，并保护你的视力。	urgency	1	urgency	1
113	我最近眼睛一直畏光。我在阅读时一直会出现眼睛不适。我最近眼睛一直畏光。我在非常干燥的地方约一半时间会出现眼睛不适。我应该多久就医？	urgency	眼睛畏光和干燥环境中的不适可能是多种眼部问题的症状，包括但不限于干眼症、结膜炎或其他眼表疾病。考虑到您描述的症状，建议尽快就医进行专业评估。1. **干眼症**：干燥环境是干眼症的一个常见诱因。当眼睛不能产生足够的泪液或泪液质量不佳时，就会发生干眼症。这可能导致眼睛发红、刺痛、灼烧感、异物感或畏光。2. **结膜炎**：这是眼结膜（覆盖眼球和眼睑内侧的透明薄膜）的炎症。结膜炎可能由过敏、细菌或病毒感染引起，也可能导致眼睛畏光和不适。3. **其他眼表疾病**：包括角膜疾病等也可能导致类似的症状。针对您的具体情况，建议您：* **立即就医**：由于眼睛不适已经持续存在，并且您提到在干燥环境中症状加剧，建议您尽快预约眼科医生进行评估。* **避免自行用药**：在未经医生评估的情况下，避免自行使用眼药水或其他药物，因为不当使用可能会加重症状或掩盖潜在问题。* **环境调整**：在干燥环境中，可…	urgency	1	urgency	1
114	我在非常干燥的地方偶尔会出现眼睛不适。我应该多久就医？	urgency	在干燥的环境中，眼睛不适是一个常见的问题，可能由于空气湿度低导致眼部水分蒸发过快。这种不适可能表现为眼睛干涩、刺痛、发红或者视力模糊等症状。首先，你可以尝试一些自我缓解的方法，比如：1. 使用人工泪液：这可以帮助补充眼部水分，缓解干涩感。2. 避免长时间暴露在干燥环境中：如果可能的话，尽量减少在干燥环境中的时间，或者考虑使用空气加湿器来增加环境湿度。3. 保护眼睛：佩戴护目镜或防风眼镜，以减少眼部水分的蒸发。如果采取了这些措施后，眼睛不适的症状仍然持续或者加重，那么建议尽快就医。眼科医生可以对你的眼睛进行详细的检查，确定不适的原因，并提供更具体的治疗建议。总的来说，如果你只是在干燥环境中偶尔出现轻微的眼睛不适，并且可以通过上述自我缓解的方法得到改善，那么可能不需要立即就医。但是，如果症状持续或者加重，或者你对自己的眼部健康有任何担忧，那么最好是及时咨询专业的眼科医生。他们可以根据你的具体…	urgency	0	urgency	1
115	我最近眼睛偶尔畏光。我在非常干燥的地方偶尔会出现眼睛不适。我应该多久就医？	urgency	针对您提到的眼睛偶尔畏光和在干燥环境中出现不适的情况，这可能是眼睛干燥症（Dry Eye Syndrome）的一个表现，也可能是其他眼部问题的症状。干燥环境可能会加重眼睛的不适感，因为干燥的空气会减少泪液的分泌，从而影响眼睛的湿润度。对于多久就医的问题，这主要取决于症状的严重程度和持续时间。一般来说，如果眼睛的不适感只是偶尔出现，并且症状并不严重，可以尝试一些自我缓解的方法，比如：1. 增加眨眼的次数，以促进泪液的分泌。2. 使用人工泪液滴眼液来补充眼睛的湿润度。3. 避免长时间盯着电脑屏幕或手机屏幕，因为这可能会减少眨眼的次数。然而，如果眼睛的不适感持续存在，或者症状越来越严重，建议尽快就医。眼科医生可以通过专业的检查来确定问题的原因，并提供相应的治疗建议。此外，如果眼睛畏光的症状伴随有疼痛、红肿、视力模糊等其他症状，也应该尽快就医，以便及时诊断和治疗可能的眼部问题。总之，关注眼睛的健…	urgency	0	urgency	1
116	我最近眼睛偶尔畏光。我在阅读时偶尔会出现眼睛不适。我最近眼睛偶尔畏光。我在非常干燥的地方偶尔会出现眼睛不适。我应该多久就医？	urgency	眼睛畏光和在干燥环境中出现不适可能是多种眼部问题的症状，包括但不限于干眼症、结膜炎、角膜炎等。这些问题可能需要专业的医疗诊断和治疗。考虑到您描述的症状，建议您尽快就医，以便眼科医生能够对您的情况进行评估和诊断。在就医之前，您可以尝试一些自我缓解的方法，如避免长时间连续使用电子设备、定时眨眼以保持眼部湿润、在干燥环境中使用加湿器等。总的来说，对于任何与眼睛健康有关的问题，都应该尽快咨询专业的医疗意见，以确保您的眼睛得到适当的护理和治疗。在就医时，请详细描述您的症状、持续时间和任何可能加重或缓解症状的因素，这将有助于医生做出更准确的诊断。	urgency	0	urgency	1
117	我在非常干燥的地方从未会出现眼睛不适。我应该多久就医？	urgency	如果您在非常干燥的地方从未出现眼睛不适，这通常是一个好迹象，表明您的眼睛可能相对健康，能够适应干燥的环境。然而，定期的眼部检查仍然很重要，以确保您的眼睛保持健康状态。一般来说，即使没有明显的症状或问题，也建议每年进行一次眼部检查。这可以帮助及早发现潜在的眼睛问题，如干眼症、白内障、青光眼等，并在问题变得严重之前进行治疗。当然，如果您在任何时候出现眼睛不适、视力模糊、疼痛、红肿等症状，应该尽快就医。这些症状可能是眼部问题的早期迹象，需要及时诊断和治疗。总之，虽然您在干燥的环境中从未出现眼睛不适，但定期的眼部检查仍然非常重要。如果您有任何疑虑或症状，请及时就医。	urgency	0	urgency	1
118	我最近眼睛从未畏光。我在非常干燥的地方从未会出现眼睛不适。我应该多久就医？	urgency	首先，从未畏光和在干燥环境下眼睛未感不适是值得庆幸的事情，因为这通常意味着您的眼睛健康状况良好。然而，定期的眼部检查仍然很重要，因为有些眼部问题是隐性的，早期是没有明显症状的。关于就医频率，这主要取决于您的年龄、整体健康状况、家族眼病史以及您是否佩戴眼镜或隐形眼镜等因素。一般来说，如果您处于以下情况之一，建议增加就医频率：1. 年龄较大：随着年龄的增长，患眼部疾病的风险也会增加。因此，建议40岁以上的人群每年进行一次眼部检查。2. 有家族眼病史：如果您的家族中有患有青光眼、白内障、视网膜脱落等眼部疾病的人，您的患病风险可能会增加。在这种情况下，建议根据医生的建议增加就医频率。3. 佩戴眼镜或隐形眼镜：如果您需要佩戴眼镜或隐形眼镜来矫正视力，建议每年进行一次眼部检查，以确保您的处方仍然适合您的需要，并检查是否有任何潜在的眼部问题。总之，如果您没有任何眼部不适的症状，并且没有上述任何高风险因…	urgency	0	urgency	1
