# Supplementary material for: Balancing accuracy and user satisfaction: the role of prompt engineering in AI-driven healthcare solutions
Source: Front Artif Intell. 2025 Feb 13;8:1517918. doi: 10.3389/frai.2025.1517918 (PMC11865202; doi:10.3389/frai.2025.1517918)
Supplement: Supplementary file 1 [file Data_Sheet_1.ZIP › table S1-S5,S6/Tables S4 Part of the predicted answer results (with and without prompt) in Chinese.xlsx]

## Sheet: Sheet1
	question	labeled_urgency_level	answer	urgent_level_prediction_without_prompt	measurement_urgent_level_prediction_without_prompt	urgent_level_prediction_with_prompt	measurement_urgent_level_prediction_with_prompt
0	My eyes have been afraid of light recently.	urgency	Sensitivity to light, also known as photophobia, can be a symptom of various underlying eye conditions or health issues. If you are experiencing persistent or worsening sensitivity to light, it's advisable to consult withan eye care professional or a healthcare provider promptly. The urgency of seeking medical attention depends on the severity and duration of your symptoms. Consider seeking medic…	urgency	1	urgency	1
1	I always have eye discomfort when I read.	urgency	Experiencing eye discomfort while reading can be caused by various factors, such as eye strain, dry eyes, or underlying vision issues. While I am not a medical professional, here are some general suggestions: 1. Take Breaks: Follow the 20-20-20 rule - every 20 minutes, look at something 20 feet away for at least 20 seconds. This helps reduce eye strain.2. Good Lighting: Ensure proper lighting whi…	urgency	1	urgency	1
2	I will definitely have eye discomfort when I encounter wind.	urgency	If you consistently experience eye discomfort when encountering wind, it may be a good idea to schedule an appointment with an eye care professional, such as an optometrist or ophthalmologist. However, the urgency of seeking medical attention depends on the severity and persistence of your symptoms. Consider seeing a doctor promptly if: 1. Severe Discomfort: If your eye discomfort is severe, caus…	urgency	1	urgency	1
3	My eyes have been afraid of light recently. I always have eye discomfort when I read.	urgency	Experiencing light sensitivity (photophobia) and eye discomfort while reading could be indicative of various eye conditions. Given the nature of your symptoms, it's advisable to consult with an eye care professional as soon as possible. Here are some considerations: 1. Urgency of Symptoms: - If you are experiencing a sudden onset of severe symptoms, such as intense light sensitivity or significan…	urgency	1	urgency	1
4	My eyes have been afraid of light recently. I will definitely have eye discomfort when I encounter wind.	urgency	If your eyes have been sensitive to light and uncomfortable when exposed to wind recently, it is recommended that you seek medical attention promptly. Eye discomfort may be caused by various reasons, including eye fatigue, dry eyes, conjunctivitis, corneal lesions, etc. These conditions require different treatments and care methods.It is recommended that you consult a professional ophthalmologist…	urgency	1	urgency	1
5	My eyes have been afraid of light recently. I always have eye discomfort when I read. My eyes have been afraid of light recently. I will definitely have eye discomfort when I encounter wind.	urgency	Experiencing sensitivity to light (photophobia), discomfort when reading, and increased sensitivity to wind can be indicative of various eye conditions. Given the combination of these symptoms, it's advisable to seek prompt medical attention from an eye care professional. Here are some reasons to consider seeing a doctor soon: 1. Photophobia and Reading Discomfort: Persistent sensitivity to light…	urgency	1	urgency	1
6	I have eye discomfort most of the time when I encounter wind.	urgency	If you experience eye discomfort when encountering wind most of the time, it is recommended that you seek medical attention promptly. Eye discomfort can be caused by various factors, including dry eyes, conjunctivitis, corneal abrasions, etc. These conditions may require different treatment methods, so it is important to consult a doctor for accurate diagnosis and treatment advice.In addition, if…	urgency	1	urgency	1
7	My eyes have been afraid of light recently. I have eye discomfort most of the time when I encounter wind.	urgency	If your eyes have been sensitive to light and feeling uncomfortable when encountering wind, it is recommended that you seek medical attention promptly. Eye discomfort can be caused by various factors, including eye fatigue, dry eyes, conjunctivitis, corneal inflammation, etc. Prompt medical attention can help you determine the cause of the discomfort and receive appropriate treatment.During your …	urgency	1	urgency	1
8	My eyes have been afraid of light recently. I always have eye discomfort when I read. My eyes have been afraid of light recently. I have eye discomfort most of the time when I encounter wind.	urgency	If your eyes have been sensitive to light and feel discomfort when reading or encountering wind, it is recommended that you seek medical attention promptly. Eye discomfort may be caused by various reasons, such as eye fatigue, dry eyes, conjunctivitis, corneal diseases, etc. In order to obtain accurate diagnosis and treatment advice, it is best to consult a professional ophthalmologist.During the…	urgency	1	urgency	1
9	I often have eye discomfort when I encounter wind.	urgency	If you often experience eye discomfort when encountering wind, it is recommended that you seek medical attention promptly. Eye discomfort can be caused by various factors, such as dry eyes, conjunctivitis, corneal abrasion, etc. These conditions can lead to varying degrees of eye discomfort, redness, tearing, blurred vision, and other symptoms. If not treated promptly, they may affect your vision…	urgency	1	urgency	1
10	My eyes have been afraid of light recently. I often have eye discomfort when I encounter wind.	urgency	If you experience eye discomfort, especially when encountering light or wind, it is recommended that you seek medical attention promptly. Eye discomfort may be caused by various reasons such as eye fatigue, conjunctivitis, dry eye syndrome, etc. If not treated in time, it may lead to more serious eye problems.You can go to the ophthalmology department of a nearby hospital for examination and diag…	urgency	1	urgency	1
11	My eyes have been afraid of light recently. I always have eye discomfort when I read. My eyes have been afraid of light recently. I often have eye discomfort when I encounter wind.	urgency	If you have been experiencing eye discomfort, sensitivity to light, and discomfort when encountering wind, it is recommended that you seek medical attention promptly. Eye discomfort can be caused by various factors, including eye fatigue, dry eyes, conjunctivitis, corneal inflammation, etc. These conditions may require different treatments, so it is best to consult a professional ophthalmologist …	urgency	1	urgency	1
12	I will have eye discomfort about half the time when I encounter the wind.	urgency	If you experience eye discomfort when encountering wind about half the time, it is recommended that you seek medical attention promptly. Eye discomfort can be caused by various factors, including dry eyes, conjunctivitis, corneal abrasions, etc. If not treated in a timely manner, it may lead to more serious eye problems.When seeking medical attention, it is recommended that you consult an ophthal…	urgency	1	urgency	1
13	My eyes have been afraid of light recently. I will have eye discomfort about half the time when I encounter the wind.	urgency	If your eyes have been sensitive to light and uncomfortable when exposed to wind, it is recommended that you seek medical attention promptly. Eye discomfort can be caused by various factors, including eye fatigue, dry eyes, conjunctivitis, keratitis, and other eye diseases. These conditions may require different treatment methods, so it is important to have a professional diagnosis and treatment …	urgency	1	urgency	1
14	My eyes have been afraid of light recently. I always have eye discomfort when I read. My eyes have been afraid of light recently. I will have eye discomfort about half the time when I encounter the wind.	urgency	If your eyes have been sensitive to light and feeling discomfort when reading or encountering wind, it is recommended that you seek medical attention as soon as possible. Eye discomfort can be caused by various reasons, including eye fatigue, dry eyes, conjunctivitis, keratitis, etc. If not treated in time, it may lead to more serious eye problems.It is recommended that you go to the hospital for…	urgency	1	urgency	1
15	Recently, my eyes are occasionally afraid of light.	urgency	If you recently experience occasional photophobia eye sensitivity to light, it is recommended that you seek medical attention promptly. Photophobia can be caused by various reasons such as eye fatigue, conjunctivitis, keratitis, iritis, or other eye conditions. Only through professional diagnosis and treatment can you obtain accurate answers and appropriate treatment.During your visit, the ophtha…	urgency	1	urgency	1
16	I occasionally have eye discomfort when reading.	urgency	If you occasionally experience eye discomfort while reading, it may be due to eye fatigue or other minor issues. However, it is important to pay attention to any discomfort or changes in your vision as they may indicate more serious problems.Here are some suggestions for when you should seek medical attention:1. If your eye discomfort persists or worsens despite taking measures to rest your eyes,…	urgency	1	urgency	1
17	I occasionally have eye discomfort when I encounter wind.	urgency	If you occasionally experience eye discomfort when encountering wind, it is recommended that you seek medical attention as soon as possible, especially if the discomfort persists or worsens.Eye discomfort can be caused by a variety of factors, including dry eyes, allergies, or even more serious conditions such as conjunctivitis or corneal abrasions. In some cases, wind can exacerbate these condit…	urgency	1	urgency	1
18	Recently, my eyes are occasionally afraid of light. I occasionally have eye discomfort when reading.	urgency	If you experience eye discomfort, such as sensitivity to light and discomfort when reading, it is recommended that you seek medical attention promptly. Eye discomfort can be caused by various factors, including eye fatigue, dry eyes, refractive errors, and eye diseases. Prompt medical attention can help identify the cause and receive appropriate treatment to avoid potential complications.During t…	urgency	1	urgency	1
19	Recently, my eyes are occasionally afraid of light. I occasionally have eye discomfort when I encounter wind.	urgency	If you have recently experienced eye discomfort, sensitivity to light, and discomfort when encountering wind, it is recommended that you seek medical attention promptly. Eye discomfort can be caused by various factors, including eye fatigue, dry eyes, conjunctivitis, keratitis, and other eye diseases. In some cases, it may also be a symptom of more serious eye problems.Prompt medical attention ca…	urgency	1	urgency	1
20	Recently, my eyes are occasionally afraid of light. I occasionally have eye discomfort when reading. Recently, my eyes are occasionally afraid of light. I occasionally have eye discomfort when I encounter wind.	urgency	If you experience eye discomfort, sensitivity to light, and discomfort when encountering wind, it is recommended that you seek medical attention promptly. Eye discomfort may be caused by various reasons such as eye fatigue, dry eyes, conjunctivitis, keratitis, etc. A timely visit to an ophthalmologist can help determine the cause of your discomfort and provide appropriate treatment advice.During …	urgency	1	urgency	1
21	My eyes have never been afraid of light recently.	urgency	If your eyes have never been sensitive to light before, but suddenly experience discomfort or pain when exposed to light, it is recommended that you seek medical attention promptly. Eye discomfort or pain caused by light may be due to various reasons, such as eye fatigue, conjunctivitis, keratitis, etc. These conditions require professional diagnosis and treatment by an ophthalmologist.It is gene…	urgency	1	urgency	1
22	I have never had eye discomfort when reading.	urgency	If you have never experienced eye discomfort when reading, that is a good sign indicating that your eyes are generally healthy. However, it is important to be aware that eye discomfort can occur due to various reasons, such as eye strain, dry eyes, or vision problems.If you begin to experience eye discomfort, such as blurred vision, eye pain, redness, itching, or excessive tearing, it is recommen…	urgency	1	urgency	1
23	I never have eye discomfort when I encounter the wind.	urgency	If you never experience eye discomfort when encountering wind, it generally indicates that your eyes are in good health and do not have obvious sensitivity or irritation symptoms. Under these circumstances, there is no need to seek medical attention.However, if you experience eye discomfort, such as redness, itching, tearing, blurred vision, or other symptoms when encountering wind, dust, or othe…	urgency	1	urgency	1
24	My eyes have never been afraid of light recently. I have never had eye discomfort when reading.	urgency	If you have noticed that your eyes have never been afraid of light recently and have not experienced any discomfort when reading, this may indicate that your eyes are in good health. However, if you have any concerns or are experiencing other symptoms that may be related to eye health, it is recommended that you consult an ophthalmologist for a professional examination and diagnosis.In general, i…	urgency	1	urgency	1
25	My eyes have never been afraid of light recently. I never have eye discomfort when I encounter the wind.	urgency	If you recently experience no discomfort in your eyes when exposed to light or wind, it could be a sign of improved eye health or adaptation to environmental changes. However, if you have concerns about your eye health or vision, it is always a good idea to consult an ophthalmologist for a professional assessment.Generally speaking, if you experience any of the following symptoms, it is recommend…	urgency	1	urgency	1
26	My eyes have never been afraid of light recently. I have never had eye discomfort when reading. My eyes have never been afraid of light recently. I never have eye discomfort when I encounter the wind.	urgency	If you have never experienced eye discomfort from light or wind in the past, but suddenly start to experience such symptoms, it is recommended that you seek medical attention promptly to ensure that there are no potential eye health problems.Eye discomfort can be caused by various factors, such as eye fatigue, dry eyes, conjunctivitis, corneal abrasions, etc. If your eyes feel uncomfortable when …	urgency	1	urgency	1
27	I've been afraid of light most of my eyes recently.	urgency	If you have been experiencing sensitivity to light photophobia recently, it is recommended that you seek medical attention promptly. Photophobia can be a symptom of various eye diseases, including conjunctivitis, keratitis, uveitis, glaucoma, etc. It can also be a manifestation of systemic diseases such as migraine. Therefore, it is important to have a comprehensive eye examination to determine t…	urgency	1	urgency	1
28	I have eye discomfort most of the time when I read.	urgency	If you experience eye discomfort when reading most of the time, it is recommended that you seek medical attention promptly. Eye discomfort can be caused by various factors, including eye strain, dry eyes, nearsightedness, farsightedness, astigmatism, and other eye problems. If not treated in a timely manner, it may lead to more serious eye diseases.It is recommended that you consult an ophthalmol…	urgency	1	urgency	1
29	I've been afraid of light most of my eyes recently. I have eye discomfort most of the time when I read.	urgency	If you've been experiencing eye discomfort, sensitivity to light, and other related symptoms, it is recommended that you seek medical attention promptly. Eye discomfort can be caused by various reasons such as eye fatigue, dry eyes, conjunctivitis, keratitis, etc. If not treated in a timely manner, it may lead to more serious eye problems.You can first try to rest your eyes, avoid prolonged use o…	urgency	1	urgency	1
30	I've been afraid of light most of my eyes recently. I will definitely have eye discomfort when I encounter wind.	urgency	If you have been experiencing eye discomfort, especially when encountering bright light or wind, it is recommended that you seek medical attention promptly. Eye discomfort can be caused by various factors, including eye fatigue, dry eyes, conjunctivitis, corneal inflammation, and more. It is important to consult a professional doctor for accurate diagnosis and treatment advice.During your visit, …	urgency	1	urgency	1
31	I've been afraid of light most of my eyes recently. I have eye discomfort most of the time when I read. I've been afraid of light most of my eyes recently. I will definitely have eye discomfort when I encounter wind.	urgency	If you have been experiencing eye discomfort, sensitivity to light, and discomfort when encountering wind, it is recommended that you seek medical attention as soon as possible. Eye discomfort can be caused by various factors, including eye fatigue, dry eyes, conjunctivitis, keratitis, and other eye diseases. If not treated promptly, it may lead to more serious eye problems.It is recommended that…	urgency	1	urgency	1
32	I've been afraid of light most of my eyes recently. I have eye discomfort most of the time when I encounter wind.	urgency	If you have been experiencing eye discomfort, sensitivity to light, and discomfort when encountering wind, it is recommended that you seek medical attention promptly. Eye discomfort can be caused by various factors, including eye fatigue, dry eyes, conjunctivitis, keratitis, and other eye diseases. If not treated promptly, it may lead to more serious consequences.You can consult an ophthalmologis…	urgency	1	urgency	1
33	I've been afraid of light most of my eyes recently. I have eye discomfort most of the time when I read. I've been afraid of light most of my eyes recently. I have eye discomfort most of the time when I encounter wind.	urgency	If you have been experiencing eye discomfort, sensitivity to light, and discomfort when encountering wind, it is recommended that you seek medical attention promptly. Eye discomfort can be caused by various factors, including eye fatigue, dry eyes, eye inflammation, etc. These symptoms may affect your daily life and work, and timely treatment can help relieve discomfort and avoid more serious eye…	urgency	1	urgency	1
34	I've been afraid of light most of my eyes recently. I often have eye discomfort when I encounter wind.	urgency	If you have been experiencing eye discomfort, sensitivity to light, and discomfort when encountering wind, it is recommended that you seek medical attention promptly. Eye discomfort can be caused by various factors, including eye fatigue, dry eyes, conjunctivitis, corneal abrasions, and other eye diseases. Long-term neglect can lead to more serious consequences.You can start by consulting an opht…	urgency	1	urgency	1
35	I've been afraid of light most of my eyes recently. I have eye discomfort most of the time when I read. I've been afraid of light most of my eyes recently. I often have eye discomfort when I encounter wind.	urgency	It is recommended that you seek medical attention promptly. Eye discomfort, sensitivity to light, and discomfort when encountering wind may be symptoms of eye diseases. It is important to consult a doctor for professional diagnosis and treatment advice to avoid delaying the condition and causing unnecessary damage. During the treatment, you should pay attention to eye hygiene, avoid touching your…	urgency	1	urgency	1
36	I've been afraid of light most of my eyes recently. I will have eye discomfort about half the time when I encounter the wind.	urgency	If you have been afraid of light and often experience eye discomfort, especially when encountering wind, it is recommended that you seek medical attention promptly. Eye discomfort can be caused by various factors, such as eye fatigue, dry eyes, conjunctivitis, keratitis, etc. Long-term neglect can lead to more serious eye problems.You can go to the ophthalmology department of a hospital for a det…	urgency	1	urgency	1
37	I've been afraid of light most of my eyes recently. I have eye discomfort most of the time when I read. I've been afraid of light most of my eyes recently. I will have eye discomfort about half the time when I encounter the wind.	urgency	If you have been experiencing eye discomfort, sensitivity to light, and discomfort when encountering wind, it is recommended that you seek medical attention promptly. Eye discomfort can be caused by various factors, some of which may require timely treatment to avoid potential damage to your vision.You can start by visiting an ophthalmologist for a comprehensive eye examination. The doctor will a…	urgency	1	urgency	1
38	My eyes are often afraid of light recently.	urgency	If your eyes have been sensitive to light recently and the discomfort lasts for a long time, it is recommended that you consult a doctor as soon as possible for professional diagnosis and treatment advice. Eye sensitivity to light may be caused by various reasons, including eye fatigue, conjunctivitis, keratitis, iris inflammation, etc. These conditions may require different treatment methods, an…	urgency	1	urgency	1
39	I often have eye discomfort when reading.	urgency	If you often experience eye discomfort when reading, it is recommended that you seek medical attention promptly to avoid aggravating your condition. Eye discomfort can be caused by a variety of factors, including eye strain, dry eye syndrome, myopia, astigmatism, and other eye diseases. If not treated promptly, it may lead to more serious eye problems.You can first try to relieve eye fatigue by t…	urgency	1	urgency	1
40	My eyes are often afraid of light recently. I often have eye discomfort when reading.	urgency	If your eyes are often afraid of light and feel uncomfortable when reading, it is recommended that you seek medical attention promptly. Eye discomfort may be caused by various factors, such as eye fatigue, dry eyes, refractive errors, etc. If not treated in time, it may lead to more serious eye problems.It is recommended that you go to a professional ophthalmology hospital for examination and con…	urgency	1	urgency	1
41	My eyes are often afraid of light recently. I will definitely have eye discomfort when I encounter wind.	urgency	If your eyes are often afraid of light and feel uncomfortable when encountering wind, it is recommended that you seek medical attention promptly. Eye discomfort may be caused by various reasons, including eye diseases, eye strain, dry eyes, allergies, etc. Only a doctor can accurately diagnose and treat your condition.During the period of seeking medical attention, you can try the following metho…	urgency	1	urgency	1
42	My eyes are often afraid of light recently. I often have eye discomfort when reading. My eyes are often afraid of light recently. I will definitely have eye discomfort when I encounter wind.	urgency	If you experience persistent or severe eye discomfort when encountering wind, it's generally advisable to schedule an appointment with an eye care professional, such as an optometrist or ophthalmologist. However, the urgency of seeking medical attention depends on the specific symptoms and their severity. Here are some general guidelines: 1. **Mild Discomfort:** If the discomfort is mild and tran…	urgency	1	urgency	1
43	My eyes are often afraid of light recently. I have eye discomfort most of the time when I encounter wind.	urgency	If you are experiencing sensitivity to light photophobia and discomfort in your eyes, especially when encountering wind, it is recommended that you seek medical attention promptly. Eye discomfort can be caused by various factors, including eye diseases, eye strain, dry eyes, and other conditions. Therefore, it is important to have a professional medical evaluation to determine the cause and recei…	urgency	1	urgency	1
44	My eyes are often afraid of light recently. I often have eye discomfort when reading. My eyes are often afraid of light recently. I have eye discomfort most of the time when I encounter wind.	urgency	If your eyes are often sensitive to light and experience discomfort when reading or encountering wind, it is recommended that you seek medical attention promptly. Eye discomfort can be caused by various reasons, including eye fatigue, dry eyes, inflammation, infection, and more. Some conditions may worsen if not treated promptly, potentially affecting your vision and daily life.It is advisable to…	urgency	1	urgency	1
45	My eyes are often afraid of light recently. I often have eye discomfort when I encounter wind.	urgency	If your eyes are often sensitive to light and uncomfortable when exposed to wind, it is recommended that you consult a doctor promptly to avoid delaying your condition. Eye discomfort may be caused by various factors, such as eye fatigue, dry eyes, conjunctivitis, keratitis, etc. A doctor can help you determine the cause of your discomfort through examination and diagnosis, and provide appropriat…	urgency	1	urgency	1
46	My eyes are often afraid of light recently. I often have eye discomfort when reading. My eyes are often afraid of light recently. I often have eye discomfort when I encounter wind.	urgency	If your eyes are often sensitive to light and feel discomfort when reading or encountering wind, it is recommended that you consult an ophthalmologist promptly. Eye discomfort may be caused by various factors, such as eye fatigue, dry eyes, conjunctivitis, keratitis, etc. An ophthalmologist can perform a comprehensive examination of your eyes to determine the cause and provide appropriate treatme…	urgency	1	urgency	1
47	My eyes are often afraid of light recently. I will have eye discomfort about half the time when I encounter the wind.	urgency	If your eyes are often afraid of light and feel uncomfortable when encountering wind, it is recommended that you seek medical attention promptly. Eye discomfort may be caused by various factors, such as eye fatigue, dry eyes, conjunctivitis, corneal inflammation, etc. If not treated in time, it may lead to more serious eye problems.You can go to the ophthalmology department of a hospital for exam…	urgency	1	urgency	1
48	My eyes are often afraid of light recently. I often have eye discomfort when reading. My eyes are often afraid of light recently. I will have eye discomfort about half the time when I encounter the wind.	urgency	If you often experience eye discomfort, such as sensitivity to light and discomfort when encountering wind, it is recommended that you seek medical attention promptly. Eye discomfort can be caused by various factors, such as eye fatigue, dry eyes, conjunctivitis, corneal lesions, etc. In order to obtain accurate diagnosis and treatment advice, it is best to consult a professional ophthalmologist.…	urgency	1	urgency	1
49	I've been afraid of light for about half of my eyes recently.	urgency	If you've been afraid of light in half of your eyes recently, it's recommended that you seek medical attention promptly. Eye discomfort, especially sensitivity to light, can be caused by various reasons such as eye fatigue, corneal scratches, conjunctivitis, iris inflammation, and more serious conditions like uveitis or glaucoma. The specific cause can only be determined through medical examinati…	urgency	1	urgency	1
50	I have eye discomfort about half the time when I'm reading.	urgency	If you experience eye discomfort when reading about half the time, it is recommended that you seek medical attention promptly. Eye discomfort can be caused by various factors, such as eye strain, dry eyes, refractive errors, etc. If not treated promptly, it may lead to more serious eye problems.You can consult an ophthalmologist or an optometrist for professional diagnosis and treatment advice. T…	urgency	1	urgency	1
51	I've been afraid of light for about half of my eyes recently. I have eye discomfort about half the time when I'm reading.	urgency	If you have been experiencing eye discomfort, sensitivity to light, or any other vision-related symptoms for a prolonged period of time, it is recommended that you seek medical attention promptly. Eye discomfort can be caused by various factors, including eye strain, dry eyes, conjunctivitis, and other more serious conditions. Therefore, it is essential to consult with a professional for proper d…	urgency	1	urgency	1
52	I've been afraid of light for about half of my eyes recently. I will definitely have eye discomfort when I encounter wind.	urgency	If you have been experiencing eye discomfort, sensitivity to light, and discomfort when encountering wind, it is recommended that you seek medical attention promptly. Eye discomfort can be caused by various factors, including eye diseases, eye infections, allergies, and dry eyes. Prompt medical attention can help you determine the cause of the discomfort and provide appropriate treatment recommen…	urgency	1	urgency	1
53	I've been afraid of light for about half of my eyes recently. I have eye discomfort about half the time when I'm reading. I've been afraid of light for about half of my eyes recently. I will definitely have eye discomfort when I encounter wind.	urgency	First of all, I want to remind you that fear of light and eye discomfort are symptoms that may indicate eye problems. It is recommended that you seek medical attention promptly to ensure that you receive appropriate diagnosis and treatment.The discomfort of fear of light and eye may be caused by many reasons, including but not limited to dry eye syndrome, conjunctivitis, keratitis, uveitis, glauc…	urgency	1	urgency	1
54	I've been afraid of light for about half of my eyes recently. I have eye discomfort most of the time when I encounter wind.	urgency	First of all, if you have eye discomfort, especially if you are afraid of light and encounter wind, it is recommended that you seek medical attention promptly. Eye discomfort may be caused by various factors, including eye fatigue, dry eyes, conjunctivitis, keratitis, etc. If not treated promptly, it may lead to more serious eye problems.You can first go to the ophthalmology department of a gener…	urgency	1	urgency	1
55	I've been afraid of light for about half of my eyes recently. I have eye discomfort about half the time when I'm reading. I've been afraid of light for about half of my eyes recently. I have eye discomfort most of the time when I encounter wind.	urgency	Hello, based on your description of symptoms such as eye discomfort, sensitivity to light, and discomfort when encountering wind, it is recommended that you seek medical attention promptly. Eye discomfort can be caused by various factors, such as eye fatigue, conjunctivitis, keratitis, etc. If not treated promptly, it may lead to more serious eye problems. It is recommended that you consult a doc…	urgency	1	urgency	1
56	I've been afraid of light for about half of my eyes recently. I often have eye discomfort when I encounter wind.	urgency	I'm sorry to hear about your situation. Eye discomfort, especially when accompanied by sensitivity to light and wind, can be caused by various factors such as eye fatigue, conjunctivitis, dry eye syndrome, corneal abrasions, or other eye diseases. It is recommended that you consult a doctor promptly to obtain a professional diagnosis and treatment advice.You can seek medical attention as soon as …	urgency	1	urgency	1
57	I've been afraid of light for about half of my eyes recently. I have eye discomfort about half the time when I'm reading. I've been afraid of light for about half of my eyes recently. I often have eye discomfort when I encounter wind.	urgency	From your description, it appears that you have been experiencing eye discomfort, sensitivity to light, and discomfort when exposed to wind. These symptoms may be indicative of eye problems that require prompt medical attention. It is recommended that you consult an ophthalmologist as soon as possible for a professional diagnosis and treatment advice.During your visit, the ophthalmologist may con…	urgency	1	urgency	1
58	I've been afraid of light for about half of my eyes recently. I will have eye discomfort about half the time when I encounter the wind.	urgency	I'm sorry to hear that you're experiencing eye discomfort. If you've been afraid of light and experiencing discomfort in half of your eyes for a period of time, it's recommended that you seek medical attention promptly. Eye discomfort can be caused by various factors, including eye diseases, eye strain, allergies, etc.To protect your eyesight and health, it's important to consult a doctor for pro…	urgency	1	urgency	1
59	I've been afraid of light for about half of my eyes recently. I have eye discomfort about half the time when I'm reading. I've been afraid of light for about half of my eyes recently. I will have eye discomfort about half the time when I encounter the wind.	urgency	I'm sorry to hear about your eye discomfort. Eye discomfort, especially when accompanied by sensitivity to light and wind, can be caused by various factors such as eye fatigue, dry eyes, conjunctivitis, keratitis, or other eye diseases. These symptoms may affect your daily life and vision health, so it is recommended that you seek medical attention promptly.It is difficult to determine how urgent…	urgency	1	urgency	1
60	I will definitely have eye discomfort in low humidity areas.	urgency	If you experience eye discomfort in low humidity areas, it is recommended that you seek medical attention promptly to obtain accurate diagnosis and treatment advice. Eye discomfort may be caused by various factors, including dry eyes, conjunctivitis, allergies, etc. These conditions require different treatment methods and attention.It is recommended that you consult an ophthalmologist or an optom…	urgency	1	urgency	1
61	My eyes have been afraid of light recently. I will definitely have eye discomfort in low humidity areas.	urgency	If you experience eye discomfort, such as being afraid of light or sensitivity to light, it is recommended that you consult a doctor as soon as possible for professional diagnosis and treatment advice. Eye discomfort may be caused by various factors, including eye diseases, dry eyes, eye fatigue, etc. In particular, if you have eye discomfort in low humidity areas, it may be related to dry eyes.I…	urgency	1	urgency	1
62	My eyes have been afraid of light recently. I always have eye discomfort when I read. My eyes have been afraid of light recently. I will definitely have eye discomfort in low humidity areas.	urgency	If your eyes have been sensitive to light and experience discomfort when reading, it is recommended that you seek medical attention promptly. Eye discomfort can be caused by various factors, including eye fatigue, dry eyes, eye inflammation, and other eye diseases. In low humidity areas, dry eyes may become more pronounced, leading to increased discomfort.To protect your eyesight and health, it i…	urgency	1	urgency	1
63	I have eye discomfort most of the time in low humidity areas.	urgency	If you experience eye discomfort in low humidity areas most of the time, it is recommended that you seek medical attention promptly. Eye discomfort can be caused by various factors, including dry eyes, eye strain, allergies, or other eye diseases. In low humidity environments, the air is relatively dry, which can easily lead to dry eyes and discomfort.You can try some self-care methods at home to…	urgency	1	urgency	1
64	My eyes have been afraid of light recently. I have eye discomfort most of the time in low humidity areas.	urgency	If your eyes have been sensitive to light recently and feel discomfort in low humidity areas, it is recommended that you seek medical attention promptly. Eye discomfort can be caused by various reasons, such as dry eye syndrome, conjunctivitis, keratitis, etc. If not treated in time, it may lead to more serious eye diseases.You can go to the ophthalmology department of a hospital for examination …	urgency	1	urgency	1
65	My eyes have been afraid of light recently. I always have eye discomfort when I read. My eyes have been afraid of light recently. I have eye discomfort most of the time in low humidity areas.	urgency	If your eyes have been sensitive to light and feeling discomfort recently, especially if it is affecting your daily activities such as reading, it is recommended that you seek medical attention promptly. Eye discomfort can be caused by various reasons, such as eye fatigue, dry eyes, conjunctivitis, keratitis, etc. If not treated in time, it may lead to more serious eye problems.You can first go t…	urgency	1	urgency	1
66	I often have eye discomfort in low humidity areas.	urgency	If you often experience eye discomfort in low humidity areas, it is recommended that you seek medical attention promptly. Eye discomfort can be caused by various reasons such as dry eye syndrome, conjunctivitis, allergies, etc. If not treated in a timely manner, it may lead to more serious eye problems.It is generally recommended that if your eye discomfort lasts for more than a few days, or if t…	urgency	1	urgency	1
67	My eyes have been afraid of light recently. I often have eye discomfort in low humidity areas.	urgency	If your eyes have been sensitive to light and uncomfortable in low humidity areas recently, it is recommended that you seek medical attention promptly. Eye discomfort may be caused by various factors, such as dry eyes, conjunctivitis, corneal scratches, etc. If not treated in time, it may lead to more serious eye problems.It is recommended that you consult an ophthalmologist for professional diag…	urgency	1	urgency	1
68	My eyes have been afraid of light recently. I always have eye discomfort when I read. My eyes have been afraid of light recently. I often have eye discomfort in low humidity areas.	urgency	If your eyes have been sensitive to light and you often experience eye discomfort, especially in low humidity areas, it is recommended that you seek medical attention promptly. Eye discomfort can be caused by various reasons, such as eye fatigue, dry eyes, conjunctivitis, keratitis, etc. Long-term neglect can lead to more serious eye problems.You can consult an ophthalmologist for professional di…	urgency	1	urgency	1
69	I will have eye discomfort for about half the time in low humidity areas.	urgency	If you experience eye discomfort in low humidity areas for about half the time, it is recommended that you seek medical attention promptly. Eye discomfort can be caused by various reasons, including dry eye syndrome, conjunctivitis, corneal ulcer, etc. If not treated in time, it may lead to more serious eye problems.You can first try some self-care methods to alleviate the discomfort, such as usi…	urgency	1	urgency	1
70	My eyes have been afraid of light recently. I will have eye discomfort for about half the time in low humidity areas.	urgency	If your eyes have been sensitive to light recently and you experience discomfort in low humidity areas, it is recommended that you seek medical attention promptly. Eye discomfort can be caused by various factors, including eye inflammation, dry eyes, or other eye diseases. Therefore, it is essential to have a professional diagnosis and treatment plan.You can start by visiting an ophthalmologist o…	urgency	1	urgency	1
71	My eyes have been afraid of light recently. I always have eye discomfort when I read. My eyes have been afraid of light recently. I will have eye discomfort for about half the time in low humidity areas.	urgency	If you have been experiencing eye discomfort, sensitivity to light, and discomfort in low humidity areas, it is recommended that you seek medical attention promptly. Eye discomfort can be caused by a variety of factors, including eye diseases, dry eye syndrome, corneal injuries, and other conditions. In order to accurately diagnose and treat your condition, it is best to consult with a profession…	urgency	1	urgency	1
72	I occasionally have eye discomfort in low humidity areas.	urgency	If you occasionally experience eye discomfort in low humidity areas, it may be caused by a dry environment. In this case, you can try some self-care methods first, such as using artificial tears to relieve eye dryness, or avoiding prolonged use of electronic devices, as screen radiation and prolonged gaze may worsen eye discomfort. If self-care methods cannot effectively alleviate your symptoms, …	urgency	1	urgency	1
73	Recently, my eyes are occasionally afraid of light. I occasionally have eye discomfort in low humidity areas.	urgency	If you experience occasional eye sensitivity to light and discomfort in low humidity areas, it is recommended that you consult an ophthalmologist as soon as possible for a professional diagnosis and treatment advice.Sensitivity to light can be caused by various reasons, including eye inflammation, corneal injury, conjunctivitis, dry eye syndrome, etc. Low humidity may exacerbate the discomfort ca…	urgency	1	urgency	1
74	Recently, my eyes are occasionally afraid of light. I occasionally have eye discomfort when reading. Recently, my eyes are occasionally afraid of light. I occasionally have eye discomfort in low humidity areas.	urgency	If you have been experiencing eye discomfort, sensitivity to light, and discomfort in low humidity areas, it is recommended that you seek medical attention promptly. Eye discomfort can be caused by various factors, including eye fatigue, dry eyes, conjunctivitis, corneal abrasions, and more serious conditions. In some cases, delaying treatment may lead to worsened symptoms or even more serious ey…	urgency	1	urgency	1
75	I have never had eye discomfort in low humidity areas.	urgency	If you have never experienced eye discomfort in low humidity areas before but are currently experiencing symptoms, it is recommended that you seek medical attention as soon as possible. Eye discomfort can be caused by a variety of factors, including environmental factors such as low humidity, and it is important to have a professional assessment to determine the cause and appropriate treatment.In…	urgency	1	urgency	1
76	My eyes have never been afraid of light recently. I have never had eye discomfort in low humidity areas.	urgency	If your eyes have never been sensitive to light or discomfort in low humidity areas before, but have suddenly started to experience these symptoms, it is recommended that you seek medical attention promptly. Eye discomfort can be caused by various reasons, including eye diseases, eye infections, dry eyes, etc. If not treated in a timely manner, it may lead to more serious consequences.It is recom…	urgency	1	urgency	1
77	My eyes have never been afraid of light recently. I have never had eye discomfort when reading. My eyes have never been afraid of light recently. I have never had eye discomfort in low humidity areas.	urgency	If you have noticed that your eyes are not afraid of light or have not experienced eye discomfort recently, and there are no other symptoms or concerns, then this may be a good sign indicating that your eyes are healthy. However, if you have any doubts or concerns about your eye health, it is recommended that you consult a professional ophthalmologist for a comprehensive eye examination to ensure…	urgency	1	urgency	1
78	I've been afraid of light most of my eyes recently. I will definitely have eye discomfort in low humidity areas.	urgency	If you have been afraid of light and have discomfort in your eyes, especially in low humidity areas, it is recommended that you seek medical attention promptly. Eye discomfort can be caused by various reasons, including eye fatigue, dry eyes, conjunctivitis, keratitis, etc. In severe cases, it may affect your vision and daily life.You can first go to an ophthalmologist for a comprehensive eye exa…	urgency	1	urgency	1
79	I've been afraid of light most of my eyes recently. I have eye discomfort most of the time when I read. I've been afraid of light most of my eyes recently. I will definitely have eye discomfort in low humidity areas.	urgency	If you have been experiencing eye discomfort, sensitivity to light, and discomfort in low humidity areas, it is recommended that you seek medical attention promptly. Eye discomfort can be caused by various factors, including eye diseases, eye strain, dry eyes, allergies, etc. If not treated in a timely manner, it may lead to more serious consequences.You can start by visiting an ophthalmologist f…	urgency	1	urgency	1
80	I've been afraid of light most of my eyes recently. I have eye discomfort most of the time in low humidity areas.	urgency	If you have been experiencing discomfort in your eyes, especially when exposed to light or in low humidity environments, it is recommended that you seek medical attention promptly. Eye discomfort can be caused by various factors, such as eye fatigue, dry eye syndrome, conjunctivitis, corneal abrasion, etc. These conditions may worsen if not treated promptly, affecting your vision and quality of l…	urgency	1	urgency	1
81	I've been afraid of light most of my eyes recently. I have eye discomfort most of the time when I read. I've been afraid of light most of my eyes recently. I have eye discomfort most of the time in low humidity areas.	urgency	If you have been experiencing eye discomfort, sensitivity to light, and discomfort in low humidity areas, it is recommended that you seek medical attention as soon as possible. Eye discomfort can be caused by various factors, such as eye fatigue, dry eyes, conjunctivitis, keratitis, etc. If not treated in time, it may lead to more serious eye problems.It is recommended that you consult an ophthal…	urgency	1	urgency	1
82	I've been afraid of light most of my eyes recently. I often have eye discomfort in low humidity areas.	urgency	If you have been afraid of light and often experience eye discomfort in low humidity areas, it is recommended that you seek medical attention promptly. Eye discomfort can be caused by various reasons, and some of them may require professional medical diagnosis and treatment. Therefore, the sooner you seek medical attention, the better it will be for your health.It is recommended that you consult …	urgency	1	urgency	1
83	I've been afraid of light most of my eyes recently. I have eye discomfort most of the time when I read. I've been afraid of light most of my eyes recently. I often have eye discomfort in low humidity areas.	urgency	It is recommended that you seek medical attention promptly. Eye discomfort, sensitivity to light, and discomfort in low humidity environments can be symptoms of various eye problems. An ophthalmologist can perform a comprehensive examination to determine the cause of your discomfort and provide appropriate treatment recommendations.In the meantime, you can try to reduce the time spent in front of…	urgency	1	urgency	1
84	I've been afraid of light most of my eyes recently. I will have eye discomfort for about half the time in low humidity areas.	urgency	If you've been experiencing fear of light also known as phengophobia and discomfort in your eyes, particularly in low humidity areas, it is recommended that you seek medical attention promptly. Fear of light can be a symptom of various conditions, including eye disorders, migraines, or other health issues.To ensure timely diagnosis and treatment, it is advisable to consult an ophthalmologist or o…	urgency	1	urgency	1
85	I've been afraid of light most of my eyes recently. I have eye discomfort most of the time when I read. I've been afraid of light most of my eyes recently. I will have eye discomfort for about half the time in low humidity areas.	urgency	If you have been experiencing eye discomfort, sensitivity to light, and other related symptoms for most of the time, it is recommended that you seek medical attention promptly. Eye discomfort can be caused by various factors, including eye fatigue, dry eyes, conjunctivitis, keratitis, and other eye diseases. If not treated promptly, it may lead to more severe consequences.You can start by consult…	urgency	1	urgency	1
86	My eyes are often afraid of light recently. I will definitely have eye discomfort in low humidity areas.	urgency	If your eyes are often sensitive to light and uncomfortable in low humidity environments, it is recommended that you consult a doctor promptly to determine the cause of the discomfort and receive appropriate treatment. Eye discomfort may be caused by various factors, such as dry eyes, eye fatigue, conjunctivitis, keratitis, etc. If not treated promptly, it may lead to more serious eye problems.Yo…	urgency	1	urgency	1
87	My eyes are often afraid of light recently. I often have eye discomfort when reading. My eyes are often afraid of light recently. I will definitely have eye discomfort in low humidity areas.	urgency	If your eyes are often sensitive to light and feel discomfort when reading, it is recommended that you consult an ophthalmologist promptly for a comprehensive examination and diagnosis. Eye discomfort may be caused by various factors, such as eye fatigue, dry eyes, refractive errors, ocular surface diseases, etc. Only through professional examination can the specific cause be determined and appro…	urgency	1	urgency	1
88	My eyes are often afraid of light recently. I have eye discomfort most of the time in low humidity areas.	urgency	If your eyes are often afraid of light and you feel discomfort, it is recommended that you consult a doctor for professional diagnosis and treatment advice as soon as possible. Eye discomfort may be caused by various reasons, such as dry eyes, conjunctivitis, corneal injury, etc. In low humidity areas, dry eyes may be more pronounced, which can exacerbate eye discomfort.It is recommended that you…	urgency	1	urgency	1
89	My eyes are often afraid of light recently. I often have eye discomfort when reading. My eyes are often afraid of light recently. I have eye discomfort most of the time in low humidity areas.	urgency	If your eyes are often afraid of light and you experience discomfort when reading, it is recommended that you seek medical attention promptly. Eye discomfort can be caused by various factors, including eye fatigue, dry eyes, conjunctivitis, corneal inflammation, etc. In low humidity areas, it may exacerbate the symptoms of dry eyes, leading to increased discomfort.To protect your eyesight and eye…	urgency	1	urgency	1
90	My eyes are often afraid of light recently. I often have eye discomfort in low humidity areas.	urgency	If your eyes are often afraid of light and feel uncomfortable in low humidity areas, it is recommended that you seek medical attention promptly. Eye discomfort may be caused by various reasons, including dry eye syndrome, conjunctivitis, corneal abrasions, etc. These conditions may worsen if not treated promptly, leading to more serious eye problems.To ensure the health of your eyes, it is recomm…	urgency	1	urgency	1
91	My eyes are often afraid of light recently. I often have eye discomfort when reading. My eyes are often afraid of light recently. I often have eye discomfort in low humidity areas.	urgency	If you often experience eye discomfort, such as sensitivity to light and discomfort in low humidity areas, it is recommended that you consult a doctor promptly to ensure that your eyes are healthy. Eye discomfort may be caused by various factors, such as eye fatigue, dry eyes, conjunctivitis, etc. If not treated promptly, it may lead to more serious eye problems.You can start by visiting an ophth…	urgency	1	urgency	1
92	My eyes are often afraid of light recently. I will have eye discomfort for about half the time in low humidity areas.	urgency	If your eyes are often afraid of light recently and you experience discomfort in low humidity areas, it is recommended that you seek medical attention promptly. Eye discomfort can be caused by various factors, some of which may require prompt treatment to avoid further deterioration.You can start by visiting an ophthalmologist for a comprehensive eye examination. The doctor will assess your sympt…	urgency	1	urgency	1
93	My eyes are often afraid of light recently. I often have eye discomfort when reading. My eyes are often afraid of light recently. I will have eye discomfort for about half the time in low humidity areas.	urgency	If your eyes often feel uncomfortable, especially when they are afraid of light and you feel discomfort when reading, it is recommended that you seek medical attention promptly. Eye discomfort may be caused by various reasons, such as eye fatigue, dry eyes, conjunctivitis, corneal inflammation, etc. If not treated in time, it may lead to more serious eye problems.You can first go to an ophthalmol…	urgency	1	urgency	1
94	I've been afraid of light for about half of my eyes recently. I will definitely have eye discomfort in low humidity areas.	urgency	If you have been experiencing eye discomfort, sensitivity to light, and discomfort in low humidity areas, it is recommended that you seek medical attention promptly. Eye discomfort may be caused by various factors, including eye diseases, eye strain, allergies, etc. If not treated promptly, it may lead to more serious consequences.It is recommended that you consult a doctor for professional diagn…	urgency	1	urgency	1
95	I've been afraid of light for about half of my eyes recently. I have eye discomfort about half the time when I'm reading. I've been afraid of light for about half of my eyes recently. I will definitely have eye discomfort in low humidity areas.	urgency	It is recommended that you seek medical attention promptly for eye discomfort and photophobia fear of light. Eye discomfort can be caused by various factors, including eye fatigue, dry eyes, conjunctivitis, keratitis, etc. Photophobia may be a symptom of certain eye diseases, and it is important to have a professional doctor examine and diagnose the cause.It is recommended that you consult an oph…	urgency	1	urgency	1
96	I've been afraid of light for about half of my eyes recently. I have eye discomfort most of the time in low humidity areas.	urgency	If you have been experiencing eye discomfort, sensitivity to light, and other symptoms, it is recommended that you seek medical attention promptly. Eye discomfort can be caused by various factors, including eye infections, allergies, dry eyes, and other eye diseases. Long-term neglect can lead to more serious consequences.You can start by consulting an ophthalmologist or optometrist for a profess…	urgency	1	urgency	1
97	I've been afraid of light for about half of my eyes recently. I have eye discomfort about half the time when I'm reading. I've been afraid of light for about half of my eyes recently. I have eye discomfort most of the time in low humidity areas.	urgency	First of all, I want to emphasize that eye discomfort, especially when accompanied by photophobia fear of light, may be a symptom of eye disease and should not be ignored. It is recommended that you seek medical attention promptly to obtain a professional diagnosis and treatment advice.The specific time to seek medical attention depends on the severity of your symptoms and the impact on your dail…	urgency	1	urgency	1
98	I've been afraid of light for about half of my eyes recently. I often have eye discomfort in low humidity areas.	urgency	If you have been experiencing eye discomfort, especially if it is accompanied by fear of light, it is recommended that you seek medical attention promptly. Eye discomfort can be caused by various factors, including dry eyes, eye fatigue, eye infections, and other eye diseases. In low-humidity environments, dry eyes may become more pronounced, leading to discomfort.Fear of light can be a symptom o…	urgency	1	urgency	1
99	I've been afraid of light for about half of my eyes recently. I have eye discomfort about half the time when I'm reading. I've been afraid of light for about half of my eyes recently. I often have eye discomfort in low humidity areas.	urgency	It is recommended that you seek medical attention as soon as possible for your eye discomfort. Eye discomfort can be caused by various factors, including eye diseases, eye strain, dry eyes, allergies, etc. Long-term neglect can lead to more serious eye problems.Fear of light and eye discomfort may be symptoms of eye diseases such as conjunctivitis, keratitis, uveitis, glaucoma, etc. In addition, …	urgency	1	urgency	1
100	I've been afraid of light for about half of my eyes recently. I will have eye discomfort for about half the time in low humidity areas.	urgency	I'm sorry to hear about your eye discomfort. Eye discomfort can be caused by various factors, such as eye fatigue, dry eyes, conjunctivitis, keratitis, etc. If you have been experiencing eye discomfort for a long time, especially if it is accompanied by symptoms such as redness, swelling, tearing, blurred vision, sensitivity to light, etc., it is recommended that you seek medical attention prompt…	urgency	1	urgency	1
101	I've been afraid of light for about half of my eyes recently. I have eye discomfort about half the time when I'm reading. I've been afraid of light for about half of my eyes recently. I will have eye discomfort for about half the time in low humidity areas.	urgency	First of all, I want to point out that the description of \afraid of light for about half of my eyes\ may be a little confusing. I assume you mean that you experience photophobia sensitivity to light and eye discomfort, and these symptoms affect about half of your visual field or occur about half of the time.Eye discomfort and photophobia can be caused by various factors, including eye diseases s…	urgency	1	urgency	1
102	I will definitely have eye discomfort in a very dry place.	urgency	If you feel eye discomfort in a very dry environment, it is recommended that you seek medical attention promptly. Eye discomfort can be caused by various factors, including dry eyes, eye fatigue, eye infections, etc. If not treated promptly, it may lead to more serious eye problems.You can first try some self-care methods to alleviate eye discomfort, such as:1. Use artificial tears or other eye d…	urgency	1	urgency	1
103	My eyes have been afraid of light recently. I will definitely have eye discomfort in a very dry place.	urgency	If you feel that your eyes are afraid of light and have discomfort, it is recommended that you seek medical attention promptly. Eye discomfort may be caused by various factors, such as eye fatigue, dry eyes, conjunctivitis, keratitis, etc. If not treated in time, it may lead to more serious eye problems.It is generally recommended that you go to the hospital for examination and treatment within a…	urgency	1	urgency	1
104	My eyes have been afraid of light recently. I always have eye discomfort when I read. My eyes have been afraid of light recently. I will definitely have eye discomfort in a very dry place.	urgency	If your eyes have been sensitive to light and feel uncomfortable when reading or in dry environments, it is recommended that you seek medical attention promptly. Eye discomfort can be caused by various factors, including eye fatigue, dry eye syndrome, conjunctivitis, keratitis, etc. These conditions may require different treatments, so it is best to consult a professional ophthalmologist for diag…	urgency	1	urgency	1
105	I have eye discomfort most of the time in very dry places.	urgency	If you experience eye discomfort in very dry places, it is recommended that you seek medical attention promptly to obtain a professional diagnosis and treatment advice. Eye discomfort may be caused by various factors, such as dry eye syndrome, conjunctivitis, corneal abrasions, etc. If not treated promptly, it may lead to more serious eye problems.You can first try some self-care methods to allev…	urgency	1	urgency	1
106	My eyes have been afraid of light recently. I have eye discomfort most of the time in very dry places.	urgency	If your eyes have been sensitive to light and feeling uncomfortable in dry environments recently, it is recommended that you consult a doctor as soon as possible for professional diagnosis and treatment advice. Eye discomfort can be caused by many factors, such as eye fatigue, dry eye syndrome, conjunctivitis, keratitis, etc. If not treated in time, it may lead to more serious eye problems.It is …	urgency	1	urgency	1
107	My eyes have been afraid of light recently. I always have eye discomfort when I read. My eyes have been afraid of light recently. I have eye discomfort most of the time in very dry places.	urgency	If your eyes have been sensitive to light and feeling discomfort when reading or in dry environments, it is recommended that you seek medical attention promptly. Eye discomfort can be caused by various factors, including eye fatigue, dry eye syndrome, or other potential eye health issues.It is important to consult with an ophthalmologist or optometrist for a professional diagnosis and treatment a…	urgency	1	urgency	1
108	I often have eye discomfort in very dry places.	urgency	If you often experience eye discomfort in very dry places, it is recommended that you seek medical attention promptly. Eye discomfort can be caused by various factors, such as dry eye syndrome, conjunctivitis, corneal abrasions, etc. These conditions require different treatments, so it is important to consult a doctor for a professional diagnosis and treatment plan.In the meantime, you can try th…	urgency	1	urgency	1
109	My eyes have been afraid of light recently. I often have eye discomfort in very dry places.	urgency	If you experience eye discomfort, photophobia, and dryness, it is recommended that you seek medical attention promptly. Eye discomfort can be caused by various factors, such as eye fatigue, dry eye syndrome, conjunctivitis, etc. Long-term neglect can lead to more serious eye problems.It is recommended that you consult an ophthalmologist for a comprehensive eye examination to determine the cause o…	urgency	1	urgency	1
110	My eyes have been afraid of light recently. I always have eye discomfort when I read. My eyes have been afraid of light recently. I often have eye discomfort in very dry places.	urgency	If your eyes have been sensitive to light and feeling discomfort when reading or in dry places, it is recommended that you seek medical attention promptly. Eye discomfort can be caused by various factors, such as eye fatigue, dry eye syndrome, conjunctivitis, keratitis, etc. Long-term neglect can lead to more serious eye problems.You can go to the ophthalmology department of a hospital for profes…	urgency	1	urgency	1
111	I will have eye discomfort in a very dry place for about half of the time.	urgency	If you experience eye discomfort in a dry environment, it is recommended that you seek medical attention promptly. Eye discomfort can be caused by various factors, such as dry eyes, eye strain, allergies, etc. If not treated promptly, it may lead to more serious eye problems.You can first try some self-care methods to relieve eye discomfort, such as using artificial tears to moisten your eyes, av…	urgency	1	urgency	1
112	My eyes have been afraid of light recently. I will have eye discomfort in a very dry place for about half of the time.	urgency	If your eyes have been sensitive to light recently and you experience discomfort in dry environments, it is recommended that you seek medical attention promptly. Eye discomfort can be caused by various factors, including dry eye syndrome, eye fatigue, or other eye diseases.Dry eye syndrome is a common eye condition that can cause discomfort, redness, and sensitivity to light. If you suspect that …	urgency	1	urgency	1
113	My eyes have been afraid of light recently. I always have eye discomfort when I read. My eyes have been afraid of light recently. I will have eye discomfort in a very dry place for about half of the time.	urgency	If your eyes have been sensitive to light and feel uncomfortable when reading or in dry environments, it is recommended that you seek medical attention promptly. Eye discomfort can be caused by various factors, such as eye fatigue, dry eye syndrome, conjunctivitis, corneal abrasion, etc. Prompt medical examination and diagnosis can help you identify the cause and take appropriate treatment measur…	urgency	1	urgency	1
114	I occasionally have eye discomfort in very dry places.	urgency	If you occasionally experience eye discomfort in very dry places, it is generally recommended to seek medical attention as soon as possible, especially if the discomfort persists or worsens.Dry eye discomfort can be caused by a variety of factors, such as environmental dryness, eye strain, or underlying eye conditions. If left untreated, it can lead to more severe symptoms and potential complicat…	urgency	1	urgency	1
115	Recently, my eyes are occasionally afraid of light. I occasionally have eye discomfort in very dry places.	urgency	If you experience eye discomfort, such as sensitivity to light and discomfort in dry environments, it is recommended that you seek medical attention promptly. Eye discomfort can be caused by various factors, including eye fatigue, dry eye syndrome, conjunctivitis, keratitis, etc. These conditions may require different treatment methods, so it is important to have a professional doctor diagnose an…	urgency	1	urgency	1
116	Recently, my eyes are occasionally afraid of light. I occasionally have eye discomfort when reading. Recently, my eyes are occasionally afraid of light. I occasionally have eye discomfort in very dry places.	urgency	If you experience eye discomfort, sensitivity to light, or discomfort in dry environments, it is recommended that you seek medical attention promptly. Eye discomfort can be caused by various factors, including eye fatigue, dry eye syndrome, conjunctivitis, corneal abrasions, etc. These conditions may require different treatment methods, so it is important to consult a professional doctor for accu…	urgency	1	urgency	1
117	I have never had eye discomfort in a very dry place.	urgency	If you have never had eye discomfort before and suddenly experience eye discomfort in a very dry environment, it is recommended that you seek medical attention promptly. Eye discomfort can be caused by various factors, including dry eye syndrome, conjunctivitis, corneal abrasions, etc. If not treated promptly, it may lead to more serious eye problems.You can first try some self-care methods to re…	urgency	1	urgency	1
118	My eyes have never been afraid of light recently. I have never had eye discomfort in a very dry place.	urgency	If you have recently developed new symptoms such as light sensitivity or eye discomfort in a very dry environment, it's advisable to schedule an appointment with an eye care professional. While the symptoms you describe may not seem urgent, it's important to address any changes in your eye health to rule out potential underlying issues. Consider seeing a doctor if: 1. New Symptoms: If you are exp…	urgency	1	urgency	1
